# Supplementary material for: Taxonomic review of New World Tachyina (Coleoptera, Carabidae): descriptions of new genera, subgenera, and species, with an updated key to the subtribe in the Americas
Source: Zookeys. 2016 Oct 20;(626):87–123. doi: 10.3897/zookeys.626.10033 (PMC5096373; doi:10.3897/zookeys.626.10033)
Supplement: XML Treatment for Tachyta [file zookeys.626.10033-treatment5.xml]

<!DOCTYPE tp:taxon-treatment
  PUBLIC "-//TaxonX//DTD Taxonomic Treatment Publishing DTD v0 20100105//EN" "tax-treatment-NSO.dtd">
<tp:taxon-treatment xmlns:tp="http://www.plazi.org/taxpub"><tp:treatment-meta><kwd-group><label>Taxon classification</label><kwd><named-content content-type="kingdom">Animalia</named-content></kwd><kwd><named-content content-type="order">Coleoptera</named-content></kwd><kwd><named-content content-type="family">Carabidae</named-content></kwd></kwd-group><mixed-citation publication-type="journal"><person-group><name><surname>Boyd</surname><given-names>Olivia F.</given-names></name><name><surname>Erwin</surname><given-names>Terry L.</given-names></name></person-group><article-title>Taxonomic review of New World <tp:taxon-name><tp:taxon-name-part taxon-name-part-type="subtribe">Tachyina</tp:taxon-name-part></tp:taxon-name> (<tp:taxon-name><tp:taxon-name-part taxon-name-part-type="order">Coleoptera</tp:taxon-name-part></tp:taxon-name>, <tp:taxon-name><tp:taxon-name-part taxon-name-part-type="family">Carabidae</tp:taxon-name-part></tp:taxon-name>): descriptions of new genera, subgenera, and species, with an updated key to the subtribe in the Americas</article-title><source>Zookeys</source><day>20</day><month>10</month><year>2016</year><volume>2016</volume><issue>626</issue><fpage>87</fpage><lpage>123</lpage><pub-id pub-id-type="doi">10.3897/zookeys.626.10033</pub-id></mixed-citation></tp:treatment-meta><tp:nomenclature><label>Genus</label><tp:taxon-name>
            <tp:taxon-name-part taxon-name-part-type="subgenus">Tachyta</tp:taxon-name-part>
          </tp:taxon-name><tp:taxon-authority>Kirby, 1837</tp:taxon-authority></tp:nomenclature><tp:treatment-sec sec-type="type species" id="SECID0EIXAI"><title>Type species.</title><p>
            <italic><tp:taxon-name><tp:taxon-name-part taxon-name-part-type="subgenus">Tachyta</tp:taxon-name-part> <tp:taxon-name-part taxon-name-part-type="species">picipes</tp:taxon-name-part></tp:taxon-name></italic> Kirby, 1837.</p></tp:treatment-sec><tp:treatment-sec sec-type="diagnosis" id="SECID0EYXAI"><title>Diagnosis.</title><p>Elongate, subdepressed; mentum lacking foveae; dorsal surface (excluding Old World taxa) with coarse, isodiametric microsculpture; prosternum plurisetose; tarsal claws denticulate; basal two protarsomeres of male dilated, medially dentiform; <abbrev xmlns:xlink="http://www.w3.org/1999/xlink" xlink:title="elytral apical recurrent groove" id="ABBRID0E5XAI" xlink:type="simple">ARG</abbrev> elongate, slightly hooked anteriorly, close and subparallel to lateral margin of elytron. <abbrev xmlns:xlink="http://www.w3.org/1999/xlink" xlink:title="apparent body length (labrum to elytral apex of specimen in horizontal view)" id="ABBRID0EFYAI" xlink:type="simple">ABL</abbrev> = 1.8–3.3 mm.</p></tp:treatment-sec><tp:treatment-sec sec-type="distribution" id="SECID0EMYAI"><title>Distribution.</title><p>Widely distributed from the boreal Nearctic to Central America and the Caribbean, associated with fallen logs (<xref ref-type="bibr" rid="B17">Erwin 1975</xref>).</p></tp:treatment-sec><ref-list><ref id="B17"><mixed-citation xmlns:xlink="http://www.w3.org/1999/xlink" xlink:type="simple">
          <person-group><name name-style="western"><surname>Erwin</surname><given-names>TL</given-names></name></person-group> (<year>1975</year>) <article-title>Studies of the Subtribe <tp:taxon-name><tp:taxon-name-part taxon-name-part-type="subtribe">Tachyina</tp:taxon-name-part></tp:taxon-name> (<tp:taxon-name><tp:taxon-name-part taxon-name-part-type="order">Coleoptera</tp:taxon-name-part></tp:taxon-name>: <tp:taxon-name><tp:taxon-name-part taxon-name-part-type="family">Carabidae</tp:taxon-name-part></tp:taxon-name>: <tp:taxon-name><tp:taxon-name-part taxon-name-part-type="tribe">Bembidiini</tp:taxon-name-part></tp:taxon-name>), Part III: Systematics, Phylogeny, and Zoogeography of the Genus <italic><tp:taxon-name><tp:taxon-name-part taxon-name-part-type="subgenus">Tachyta</tp:taxon-name-part></tp:taxon-name></italic> Kirby.</article-title> <source>Smithsonian Contributions to Zoology</source>. doi: <ext-link xlink:type="simple" ext-link-type="doi" xlink:href="10.5479/si.00810282.208">10.5479/si.00810282.208</ext-link></mixed-citation></ref></ref-list></tp:taxon-treatment>
