# Supplementary material for: Taxonomic review of New World Tachyina (Coleoptera, Carabidae): descriptions of new genera, subgenera, and species, with an updated key to the subtribe in the Americas
Source: Zookeys. 2016 Oct 20;(626):87–123. doi: 10.3897/zookeys.626.10033 (PMC5096373; doi:10.3897/zookeys.626.10033)
Supplement: XML Treatment for Tachyxysta [file zookeys.626.10033-treatment6.xml]

<!DOCTYPE tp:taxon-treatment
  PUBLIC "-//TaxonX//DTD Taxonomic Treatment Publishing DTD v0 20100105//EN" "tax-treatment-NSO.dtd">
<tp:taxon-treatment xmlns:tp="http://www.plazi.org/taxpub"><tp:treatment-meta><kwd-group><label>Taxon classification</label><kwd><named-content content-type="kingdom">Animalia</named-content></kwd><kwd><named-content content-type="order">Coleoptera</named-content></kwd><kwd><named-content content-type="family">Carabidae</named-content></kwd></kwd-group><mixed-citation publication-type="journal"><person-group><name><surname>Boyd</surname><given-names>Olivia F.</given-names></name><name><surname>Erwin</surname><given-names>Terry L.</given-names></name></person-group><article-title>Taxonomic review of New World <tp:taxon-name><tp:taxon-name-part taxon-name-part-type="subtribe">Tachyina</tp:taxon-name-part></tp:taxon-name> (<tp:taxon-name><tp:taxon-name-part taxon-name-part-type="order">Coleoptera</tp:taxon-name-part></tp:taxon-name>, <tp:taxon-name><tp:taxon-name-part taxon-name-part-type="family">Carabidae</tp:taxon-name-part></tp:taxon-name>): descriptions of new genera, subgenera, and species, with an updated key to the subtribe in the Americas</article-title><source>Zookeys</source><day>20</day><month>10</month><year>2016</year><volume>2016</volume><issue>626</issue><fpage>87</fpage><lpage>123</lpage><pub-id pub-id-type="doi">10.3897/zookeys.626.10033</pub-id></mixed-citation></tp:treatment-meta><tp:nomenclature><label>Genus</label><tp:taxon-name>
            <tp:taxon-name-part taxon-name-part-type="genus">Tachyxysta</tp:taxon-name-part>
            <object-id xmlns:xlink="http://www.w3.org/1999/xlink" content-type="zoobank" xlink:type="simple">http://zoobank.org/316DFAA8-D484-4AD1-A2B5-1380C9CED42D</object-id>
          </tp:taxon-name><tp:taxon-authority>Boyd &amp; Erwin</tp:taxon-authority><tp:taxon-status xmlns:xlink="http://www.w3.org/1999/xlink" xlink:type="simple">gen. n.</tp:taxon-status></tp:nomenclature><tp:treatment-sec sec-type="type species" id="SECID0EYZAI"><title>Type species.</title><p>
            <italic><tp:taxon-name><tp:taxon-name-part taxon-name-part-type="genus">Tachyxysta</tp:taxon-name-part> <tp:taxon-name-part taxon-name-part-type="species">howdenorum</tp:taxon-name-part></tp:taxon-name></italic> Boyd &amp; Erwin, sp. n.</p></tp:treatment-sec><tp:treatment-sec sec-type="diagnosis" id="SECID0EI1AI"><title>Diagnosis.</title><p>Pronotum with distinctly inflated basal section separated from pronotal disc by subsulcate transverse impression; basal section interrupted at midpoint by prominent, deep excavation opposite scutellum; overall form robust, convex.</p></tp:treatment-sec><tp:treatment-sec sec-type="description" id="SECID0EN1AI"><title>Description.</title><p>Size. <abbrev xmlns:xlink="http://www.w3.org/1999/xlink" xlink:title="apparent body length (labrum to elytral apex of specimen in horizontal view)" id="ABBRID0ET1AI" xlink:type="simple">ABL</abbrev> = 2.4–2.5 mm; <abbrev xmlns:xlink="http://www.w3.org/1999/xlink" xlink:title="standardized body length (labrum to posterior supraorbital seta + pronotum from base to apex at center line + base of scutellum to elytral apex)" id="ABBRID0E11AI" xlink:type="simple">SBL</abbrev> = 2.5–2.7 mm; <abbrev xmlns:xlink="http://www.w3.org/1999/xlink" xlink:title="total width across widest point of both elytra" id="ABBRID0E51AI" xlink:type="simple">TW</abbrev> = 1.15–1.25 mm.</p><!--PageBreak--><p>Form. Compact, robust, convex.</p><p>Color. Dorsally piceous, unicolorous (Fig. <xref ref-type="fig" rid="F2">2I</xref>); antennae and legs lighter, rufotestaceous except for darker basal half of coxae; dorsally glabrous and without microsculpture except for labrum.</p><p>Head. Two pairs of supraorbital setae within channeled longitudinal frontal furrows; frons not raised between furrows, often with subtle transverse wrinkles (Fig. <xref ref-type="fig" rid="F3">3I</xref>); mentum without foveae.</p><p>Prothorax. Base of pronotum (Fig. <xref ref-type="fig" rid="F3">3I</xref>) with deep lateral depression near posterior angle; posterior angle of pronotum raised, prominent; basal section of pronotum convex, interrupted by deep medial excavation opposite scutellum; male without dilated basal protarsomere(s); protibia notched apicolaterally (Fig. <xref ref-type="fig" rid="F2">2I</xref>); tarsal claws simple, not denticulate.</p><p>Pterothorax.Elytral margin reflexed; <abbrev xmlns:xlink="http://www.w3.org/1999/xlink" xlink:title="elytral interneur 1 (closest to suture)" id="ABBRID0E32AI" xlink:type="simple">i1</abbrev> entire, subsulcate or faintly impressed; i2–i7 not visible; <abbrev xmlns:xlink="http://www.w3.org/1999/xlink" xlink:title="elytral interneur 8 (closest to lateral margin)" id="ABBRID0EA3AI" xlink:type="simple">i8</abbrev> striatiopunctate from humerus to Eo5, apically subsulcate (Fig. <xref ref-type="fig" rid="F4">4I</xref>); recurrent groove elongate, slightly sinuate, subparallel to elytral margin, and recurved anteriorly (Fig. <xref ref-type="fig" rid="F5">5I</xref>); surface without spots; elytral ombilicate setae 2, 6, and 8 more than twice as long as next longest seta.</p><p>Genitalia. male aedeagus robust, elongate, with unequally sized, apically 3- or 4-setose parameres (Fig. <xref ref-type="fig" rid="F6">6E</xref>).</p></tp:treatment-sec><tp:treatment-sec sec-type="distribution" id="SECID0ES3AI"><title>Distribution.</title><p>The Mexican specimens were collected near or in El Ocote Preserve; the Honduran specimen was collected in an area near Comayagua National Park. Based on collection data from a limited number of specimens, <italic><tp:taxon-name><tp:taxon-name-part taxon-name-part-type="genus">Tachyxysta</tp:taxon-name-part> <tp:taxon-name-part taxon-name-part-type="species">howdenorum</tp:taxon-name-part></tp:taxon-name></italic> may be restricted to higher altitudes.</p></tp:treatment-sec><tp:treatment-sec sec-type="Derivation of name" id="SECID0EC4AI"><title>Derivation of name.</title><p>Feminine. Derived from <italic><tp:taxon-name><tp:taxon-name-part taxon-name-part-type="genus">Tachys</tp:taxon-name-part></tp:taxon-name></italic>, the nominate genus of the subtribe <tp:taxon-name><tp:taxon-name-part taxon-name-part-type="subtribe">Tachyina</tp:taxon-name-part></tp:taxon-name>, and the Greek <italic>xustos</italic> (=“smooth/polished”), in reference to this species’ unmicrosculptured, glabrous dorsal surface and alluding to its general resemblance to some members of the subtribe <tp:taxon-name><tp:taxon-name-part taxon-name-part-type="tribe">Xystosomina</tp:taxon-name-part></tp:taxon-name>, particularly those of the genus <italic><tp:taxon-name><tp:taxon-name-part taxon-name-part-type="genus">Erwiniana</tp:taxon-name-part></tp:taxon-name></italic>.</p></tp:treatment-sec><tp:treatment-sec><!--Section generated to contain objects referenced in tp:taxon-treatment.--><fig id="F2" position="float" orientation="portrait"><label>Figure 2.</label><caption><p>New <tp:taxon-name><tp:taxon-name-part taxon-name-part-type="subtribe">Tachyina</tp:taxon-name-part></tp:taxon-name>. <bold>A</bold> <italic><tp:taxon-name><tp:taxon-name-part taxon-name-part-type="genus">Stigmatachys</tp:taxon-name-part> <tp:taxon-name-part taxon-name-part-type="species">uvea</tp:taxon-name-part></tp:taxon-name></italic> (holotype, ♀), Perú, Loreto, Campamento San Jacinto <bold>B</bold> <italic><tp:taxon-name><tp:taxon-name-part taxon-name-part-type="genus">Polyderidius</tp:taxon-name-part></tp:taxon-name></italic> sp., México, San Luis Potosí; <bold>C</bold> <italic><tp:taxon-name><tp:taxon-name-part taxon-name-part-type="genus">Nothoderis</tp:taxon-name-part> <tp:taxon-name-part taxon-name-part-type="species">rufotestacea</tp:taxon-name-part></tp:taxon-name></italic>, USA, Arizona, Cochise Co. <bold>D</bold> <tp:taxon-name><tp:taxon-name-part taxon-name-part-type="genus">Meotachys</tp:taxon-name-part> (<tp:taxon-name-part taxon-name-part-type="subgenus">Hylotachys</tp:taxon-name-part>) <tp:taxon-name-part taxon-name-part-type="species">ballorum</tp:taxon-name-part></tp:taxon-name> (paratype, ♀), Brazil, Amazonas, Tapurucuara <bold>E</bold> <tp:taxon-name><tp:taxon-name-part taxon-name-part-type="genus">Elaphropus</tp:taxon-name-part> (<tp:taxon-name-part taxon-name-part-type="subgenus">Ammotachys</tp:taxon-name-part>) <tp:taxon-name-part taxon-name-part-type="species">marchantarius</tp:taxon-name-part></tp:taxon-name> (paratype, ♂), Venezuela, San Carlos de Rio Negro <bold>F</bold> <tp:taxon-name><tp:taxon-name-part taxon-name-part-type="genus">Meotachys</tp:taxon-name-part> (<tp:taxon-name-part taxon-name-part-type="subgenus">Scolistichus</tp:taxon-name-part>) <tp:taxon-name-part taxon-name-part-type="species">riparius</tp:taxon-name-part></tp:taxon-name> (paratype, ♀), Brazil, Amazonas, Rio Solimões, Ilha de Marchantaria; <bold>G</bold> <tp:taxon-name><tp:taxon-name-part taxon-name-part-type="genus">Elaphropus</tp:taxon-name-part> (<tp:taxon-name-part taxon-name-part-type="subgenus">Idiotachys</tp:taxon-name-part>) <tp:taxon-name-part taxon-name-part-type="species">acutifrons</tp:taxon-name-part></tp:taxon-name> (holotype, ♀), Brazil, Santarem <bold>H</bold> <tp:taxon-name><tp:taxon-name-part taxon-name-part-type="genus">Elaphropus</tp:taxon-name-part> (<tp:taxon-name-part taxon-name-part-type="subgenus">Nototachys</tp:taxon-name-part>) <tp:taxon-name-part taxon-name-part-type="species">occidentalis</tp:taxon-name-part></tp:taxon-name> (paratype, ♂), Perú, Madre de Dios, Pakitza <bold>I</bold> <italic><tp:taxon-name><tp:taxon-name-part taxon-name-part-type="genus">Tachyxysta</tp:taxon-name-part> <tp:taxon-name-part taxon-name-part-type="species">howdenorum</tp:taxon-name-part></tp:taxon-name></italic> (holotype, ♂), México, Chiapas, El Aguacero. Scale bars = 0.5 mm.</p></caption><graphic xmlns:xlink="http://www.w3.org/1999/xlink" xlink:href="zookeys-626-087-g002.jpg" position="float" orientation="portrait" xlink:type="simple" id="oo_107431.jpg"/></fig><fig id="F3" position="float" orientation="portrait"><label>Figure 3.</label><caption><p>Pronotum, dorsal aspect. <bold>A</bold> <italic><tp:taxon-name><tp:taxon-name-part taxon-name-part-type="genus">Stigmatachys</tp:taxon-name-part> <tp:taxon-name-part taxon-name-part-type="species">uvea</tp:taxon-name-part></tp:taxon-name></italic> (holotype, ♀), Perú, Loreto, Campamento San Jacinto <bold>B</bold> <italic><tp:taxon-name><tp:taxon-name-part taxon-name-part-type="genus">Polyderidius</tp:taxon-name-part></tp:taxon-name></italic> sp., México, San Luis Potosí <bold>C</bold> <italic><tp:taxon-name><tp:taxon-name-part taxon-name-part-type="genus">Nothoderis</tp:taxon-name-part> <tp:taxon-name-part taxon-name-part-type="species">rufotestacea</tp:taxon-name-part></tp:taxon-name></italic>, USA, Arizona, Cochise Co. <bold>D</bold> <tp:taxon-name><tp:taxon-name-part taxon-name-part-type="genus">Meotachys</tp:taxon-name-part> (<tp:taxon-name-part taxon-name-part-type="subgenus">Hylotachys</tp:taxon-name-part>) <tp:taxon-name-part taxon-name-part-type="species">ballorum</tp:taxon-name-part></tp:taxon-name> (paratype, ♀), Brazil, Amazonas, Tapurucuara <bold>E</bold> <tp:taxon-name><tp:taxon-name-part taxon-name-part-type="genus">Elaphropus</tp:taxon-name-part> (<tp:taxon-name-part taxon-name-part-type="subgenus">Ammotachys</tp:taxon-name-part>) <tp:taxon-name-part taxon-name-part-type="species">marchantarius</tp:taxon-name-part></tp:taxon-name> (paratype, ♂), Venezuela, San Carlos de Rio Negro <bold>F</bold> <tp:taxon-name><tp:taxon-name-part taxon-name-part-type="genus">Meotachys</tp:taxon-name-part> (<tp:taxon-name-part taxon-name-part-type="subgenus">Scolistichus</tp:taxon-name-part>) <tp:taxon-name-part taxon-name-part-type="species">riparius</tp:taxon-name-part></tp:taxon-name> (paratype, ♀), Brazil, Amazonas, Rio Solimões, Ilha de Marchantaria; <bold>G</bold> <tp:taxon-name><tp:taxon-name-part taxon-name-part-type="genus">Elaphropus</tp:taxon-name-part> (<tp:taxon-name-part taxon-name-part-type="subgenus">Idiotachys</tp:taxon-name-part>) <tp:taxon-name-part taxon-name-part-type="species">acutifrons</tp:taxon-name-part></tp:taxon-name> (holotype, ♀), Brazil, Santarem <bold>H</bold> <tp:taxon-name><tp:taxon-name-part taxon-name-part-type="genus">Elaphropus</tp:taxon-name-part> (<tp:taxon-name-part taxon-name-part-type="subgenus">Nototachys</tp:taxon-name-part>) <tp:taxon-name-part taxon-name-part-type="species">occidentalis</tp:taxon-name-part></tp:taxon-name> (paratype, ♂), Perú, Madre de Dios, Pakitza <bold>I</bold> <italic><tp:taxon-name><tp:taxon-name-part taxon-name-part-type="genus">Tachyxysta</tp:taxon-name-part> <tp:taxon-name-part taxon-name-part-type="species">howdenorum</tp:taxon-name-part></tp:taxon-name></italic> (holotype, ♂), México, Chiapas, El Aguacero. Scale bars = 0.25 mm.</p></caption><graphic xmlns:xlink="http://www.w3.org/1999/xlink" xlink:href="zookeys-626-087-g003.jpg" position="float" orientation="portrait" xlink:type="simple" id="oo_107432.jpg"/></fig><fig id="F4" position="float" orientation="portrait"><label>Figure 4.</label><caption><p>Illustrations of left elytron, lateral view, showing variation in the form of the 8<sup>th</sup> elytral interneur (other interneurs not shown) among newly described taxa. <bold>A</bold> <italic><tp:taxon-name><tp:taxon-name-part taxon-name-part-type="genus">Stigmatachys</tp:taxon-name-part> <tp:taxon-name-part taxon-name-part-type="species">uvea</tp:taxon-name-part></tp:taxon-name></italic> (holotype, ♀) <bold>B</bold> <italic><tp:taxon-name><tp:taxon-name-part taxon-name-part-type="genus">Polyderidius</tp:taxon-name-part></tp:taxon-name></italic> sp. <bold>C</bold> <italic><tp:taxon-name><tp:taxon-name-part taxon-name-part-type="genus">Nothoderis</tp:taxon-name-part></tp:taxon-name></italic> sp. <bold>D</bold> <tp:taxon-name><tp:taxon-name-part taxon-name-part-type="genus">Meotachys</tp:taxon-name-part> (<tp:taxon-name-part taxon-name-part-type="subgenus">Scolistichus</tp:taxon-name-part>) <tp:taxon-name-part taxon-name-part-type="species">riparius</tp:taxon-name-part></tp:taxon-name>; <bold>E</bold> <tp:taxon-name><tp:taxon-name-part taxon-name-part-type="genus">Meotachys</tp:taxon-name-part> (<tp:taxon-name-part taxon-name-part-type="subgenus">Hylotachys</tp:taxon-name-part>) <tp:taxon-name-part taxon-name-part-type="species">ballorum</tp:taxon-name-part></tp:taxon-name>; <bold>F</bold> <tp:taxon-name><tp:taxon-name-part taxon-name-part-type="genus">Elaphropus</tp:taxon-name-part> (<tp:taxon-name-part taxon-name-part-type="subgenus">Ammotachys</tp:taxon-name-part>) <tp:taxon-name-part taxon-name-part-type="species">marchantarius</tp:taxon-name-part></tp:taxon-name> <bold>G</bold> <tp:taxon-name><tp:taxon-name-part taxon-name-part-type="genus">Elaphropus</tp:taxon-name-part> (<tp:taxon-name-part taxon-name-part-type="subgenus">Idiotachys</tp:taxon-name-part>) <tp:taxon-name-part taxon-name-part-type="species">acutifrons</tp:taxon-name-part></tp:taxon-name> <bold>H</bold> <tp:taxon-name><tp:taxon-name-part taxon-name-part-type="genus">Elaphropus</tp:taxon-name-part> (<tp:taxon-name-part taxon-name-part-type="subgenus">Nototachys</tp:taxon-name-part>) <tp:taxon-name-part taxon-name-part-type="species">occidentalis</tp:taxon-name-part></tp:taxon-name> <bold>I</bold> <italic><tp:taxon-name><tp:taxon-name-part taxon-name-part-type="genus">Tachyxysta</tp:taxon-name-part> <tp:taxon-name-part taxon-name-part-type="species">howdenorum</tp:taxon-name-part></tp:taxon-name></italic>. Scale bars = 0.25 mm.</p></caption><graphic xmlns:xlink="http://www.w3.org/1999/xlink" xlink:href="zookeys-626-087-g004.jpg" position="float" orientation="portrait" xlink:type="simple" id="oo_107433.jpg"/></fig><fig id="F5" position="float" orientation="portrait"><label>Figure 5.</label><caption><p>Elytral apex, left dorsal oblique view. <bold>A</bold> <italic><tp:taxon-name><tp:taxon-name-part taxon-name-part-type="genus">Stigmatachys</tp:taxon-name-part> <tp:taxon-name-part taxon-name-part-type="species">uvea</tp:taxon-name-part></tp:taxon-name></italic> (holotype, ♀), Perú, Loreto, Campamento San Jacinto <bold>B</bold> <italic><tp:taxon-name><tp:taxon-name-part taxon-name-part-type="genus">Polyderidius</tp:taxon-name-part></tp:taxon-name></italic> sp., México: San Luis Potosí <bold>C</bold> <italic><tp:taxon-name><tp:taxon-name-part taxon-name-part-type="genus">Nothoderis</tp:taxon-name-part> <tp:taxon-name-part taxon-name-part-type="species">rufotestacea</tp:taxon-name-part></tp:taxon-name></italic>, USA: AZ: Cochise Co. <bold>D</bold> <tp:taxon-name><tp:taxon-name-part taxon-name-part-type="genus">Meotachys</tp:taxon-name-part> (<tp:taxon-name-part taxon-name-part-type="subgenus">Hylotachys</tp:taxon-name-part>) <tp:taxon-name-part taxon-name-part-type="species">ballorum</tp:taxon-name-part></tp:taxon-name> (paratype, ♀), Brazil, Amazonas, Tapurucuara <bold>E</bold> <tp:taxon-name><tp:taxon-name-part taxon-name-part-type="genus">Elaphropus</tp:taxon-name-part> (<tp:taxon-name-part taxon-name-part-type="subgenus">Ammotachys</tp:taxon-name-part>) <tp:taxon-name-part taxon-name-part-type="species">marchantarius</tp:taxon-name-part></tp:taxon-name> (paratype, ♂), Venezuela, San Carlos de Rio Negro <bold>F</bold> <tp:taxon-name><tp:taxon-name-part taxon-name-part-type="genus">Meotachys</tp:taxon-name-part> (<tp:taxon-name-part taxon-name-part-type="subgenus">Scolistichus</tp:taxon-name-part>) <tp:taxon-name-part taxon-name-part-type="species">riparius</tp:taxon-name-part></tp:taxon-name> (paratype, ♀), Brazil, Amazonas, Rio Solimões, Ilha de Marchantaria <bold>G</bold> <tp:taxon-name><tp:taxon-name-part taxon-name-part-type="genus">Elaphropus</tp:taxon-name-part> (<tp:taxon-name-part taxon-name-part-type="subgenus">Idiotachys</tp:taxon-name-part>) <tp:taxon-name-part taxon-name-part-type="species">acutifrons</tp:taxon-name-part></tp:taxon-name> (paratype, ♀), Brazil, Santarem <bold>H</bold> <tp:taxon-name><tp:taxon-name-part taxon-name-part-type="genus">Elaphropus</tp:taxon-name-part> (<tp:taxon-name-part taxon-name-part-type="subgenus">Nototachys</tp:taxon-name-part>) <tp:taxon-name-part taxon-name-part-type="species">occidentalis</tp:taxon-name-part></tp:taxon-name> (paratype, ♂), Perú, Madre de Dios, Pakitza <bold>I</bold> <italic><tp:taxon-name><tp:taxon-name-part taxon-name-part-type="genus">Tachyxysta</tp:taxon-name-part> <tp:taxon-name-part taxon-name-part-type="species">howdenorum</tp:taxon-name-part></tp:taxon-name></italic> (holotype, ♂), México, Chiapas, El Aguacero. Scale bars = 0.25 mm.</p></caption><graphic xmlns:xlink="http://www.w3.org/1999/xlink" xlink:href="zookeys-626-087-g005.jpg" position="float" orientation="portrait" xlink:type="simple" id="oo_107434.jpg"/></fig><fig id="F6" position="float" orientation="portrait"><label>Figure 6.</label><caption><p>Illustrations of aedeagus, left lateral aspect, with parameres (left and right) shown below median lobe. <bold>A</bold> <tp:taxon-name><tp:taxon-name-part taxon-name-part-type="genus">Meotachys</tp:taxon-name-part> (<tp:taxon-name-part taxon-name-part-type="subgenus">Hylotachys</tp:taxon-name-part>) <tp:taxon-name-part taxon-name-part-type="species">ballorum</tp:taxon-name-part></tp:taxon-name>, DRM voucher DNA2854 <bold>B</bold> <italic><tp:taxon-name><tp:taxon-name-part taxon-name-part-type="genus">Nothoderis</tp:taxon-name-part></tp:taxon-name></italic> sp., DRM voucher DNA2870 <bold>C</bold> <italic><tp:taxon-name><tp:taxon-name-part taxon-name-part-type="genus">Nothoderis</tp:taxon-name-part></tp:taxon-name></italic> sp., DRM voucher DNA2935 <bold>D</bold> <italic><tp:taxon-name><tp:taxon-name-part taxon-name-part-type="subgenus">Polyderis</tp:taxon-name-part> <tp:taxon-name-part taxon-name-part-type="species">laeva</tp:taxon-name-part></tp:taxon-name></italic>, DRM voucher DNA2913 <bold>E</bold> <italic><tp:taxon-name><tp:taxon-name-part taxon-name-part-type="genus">Tachyxysta</tp:taxon-name-part> <tp:taxon-name-part taxon-name-part-type="species">howdenorum</tp:taxon-name-part></tp:taxon-name></italic>, DRM voucher 4881 <bold>F</bold> <italic><tp:taxon-name><tp:taxon-name-part taxon-name-part-type="genus">Nothoderis</tp:taxon-name-part> <tp:taxon-name-part taxon-name-part-type="species">rufotestacea</tp:taxon-name-part></tp:taxon-name></italic>, DRM voucher DNA0718. Scale bars = 0.1 mm.</p></caption><graphic xmlns:xlink="http://www.w3.org/1999/xlink" xlink:href="zookeys-626-087-g006.jpg" position="float" orientation="portrait" xlink:type="simple" id="oo_107435.jpg"/></fig></tp:treatment-sec></tp:taxon-treatment>
