# Supplementary material for: Taxonomic review of New World Tachyina (Coleoptera, Carabidae): descriptions of new genera, subgenera, and species, with an updated key to the subtribe in the Americas
Source: Zookeys. 2016 Oct 20;(626):87–123. doi: 10.3897/zookeys.626.10033 (PMC5096373; doi:10.3897/zookeys.626.10033)
Supplement: XML Treatment for Tachyura [file zookeys.626.10033-treatment9.xml]

<!DOCTYPE tp:taxon-treatment
  PUBLIC "-//TaxonX//DTD Taxonomic Treatment Publishing DTD v0 20100105//EN" "tax-treatment-NSO.dtd">
<tp:taxon-treatment xmlns:tp="http://www.plazi.org/taxpub"><tp:treatment-meta><kwd-group><label>Taxon classification</label><kwd><named-content content-type="kingdom">Animalia</named-content></kwd><kwd><named-content content-type="order">Coleoptera</named-content></kwd><kwd><named-content content-type="family">Carabidae</named-content></kwd></kwd-group><mixed-citation publication-type="journal"><person-group><name><surname>Boyd</surname><given-names>Olivia F.</given-names></name><name><surname>Erwin</surname><given-names>Terry L.</given-names></name></person-group><article-title>Taxonomic review of New World <tp:taxon-name><tp:taxon-name-part taxon-name-part-type="subtribe">Tachyina</tp:taxon-name-part></tp:taxon-name> (<tp:taxon-name><tp:taxon-name-part taxon-name-part-type="order">Coleoptera</tp:taxon-name-part></tp:taxon-name>, <tp:taxon-name><tp:taxon-name-part taxon-name-part-type="family">Carabidae</tp:taxon-name-part></tp:taxon-name>): descriptions of new genera, subgenera, and species, with an updated key to the subtribe in the Americas</article-title><source>Zookeys</source><day>20</day><month>10</month><year>2016</year><volume>2016</volume><issue>626</issue><fpage>87</fpage><lpage>123</lpage><pub-id pub-id-type="doi">10.3897/zookeys.626.10033</pub-id></mixed-citation></tp:treatment-meta><tp:nomenclature><label>Subgenus</label><tp:taxon-name>
            <tp:taxon-name-part taxon-name-part-type="subgenus">Tachyura</tp:taxon-name-part>
          </tp:taxon-name><tp:taxon-authority>Motschulsky, 1862</tp:taxon-authority></tp:nomenclature><tp:treatment-sec sec-type="type species" id="SECID0EOHBI"><title>Type species.</title><p>
            <italic><tp:taxon-name><tp:taxon-name-part taxon-name-part-type="genus">Elaphrus</tp:taxon-name-part> <tp:taxon-name-part taxon-name-part-type="species">quadrisignatus</tp:taxon-name-part></tp:taxon-name></italic> Duftschmidt, 1812.</p></tp:treatment-sec><tp:treatment-sec sec-type="diagnosis" id="SECID0E5HBI"><title>Diagnosis.</title><p>
            <abbrev xmlns:xlink="http://www.w3.org/1999/xlink" xlink:title="elytral interneur 8 (closest to lateral margin)" id="ABBRID0EEIBI" xlink:type="simple">i8</abbrev> impressed from base to apex, subparallel to elytral margin, inserted anteriorly between Eo2 and Eo3; humeral series of elytral ombilicate setal insertions asymmetrically distributed, with Eo4 removed from closely grouped Eo1–3 such that d(3,4) &gt; d(1,2) and d(3,4) &gt; d(2,3); <abbrev xmlns:xlink="http://www.w3.org/1999/xlink" xlink:title="elytral apical recurrent groove" id="ABBRID0EIIBI" xlink:type="simple">ARG</abbrev> short, straight to medially arcuate or elongate, straight, and parallel to elytral margin (<italic><tp:taxon-name><tp:taxon-name-part taxon-name-part-type="genus">Elaphropus</tp:taxon-name-part> <tp:taxon-name-part taxon-name-part-type="species">yunax</tp:taxon-name-part></tp:taxon-name></italic>).</p></tp:treatment-sec><tp:treatment-sec sec-type="distribution" id="SECID0EZIBI"><title>Distribution.</title><p>Old World, Australia; adventive in the Americas.</p></tp:treatment-sec></tp:taxon-treatment>
