# Supplementary material for: Taxonomic review of New World Tachyina (Coleoptera, Carabidae): descriptions of new genera, subgenera, and species, with an updated key to the subtribe in the Americas
Source: Zookeys. 2016 Oct 20;(626):87–123. doi: 10.3897/zookeys.626.10033 (PMC5096373; doi:10.3897/zookeys.626.10033)
Supplement: XML Treatment for Elaphropus (Idiotachys) acutifrons [file zookeys.626.10033-treatment14.xml]

<!DOCTYPE tp:taxon-treatment
  PUBLIC "-//TaxonX//DTD Taxonomic Treatment Publishing DTD v0 20100105//EN" "tax-treatment-NSO.dtd">
<tp:taxon-treatment xmlns:tp="http://www.plazi.org/taxpub"><tp:treatment-meta><kwd-group><label>Taxon classification</label><kwd><named-content content-type="kingdom">Animalia</named-content></kwd><kwd><named-content content-type="order">Coleoptera</named-content></kwd><kwd><named-content content-type="family">Carabidae</named-content></kwd></kwd-group><mixed-citation publication-type="journal"><person-group><name><surname>Boyd</surname><given-names>Olivia F.</given-names></name><name><surname>Erwin</surname><given-names>Terry L.</given-names></name></person-group><article-title>Taxonomic review of New World <tp:taxon-name><tp:taxon-name-part taxon-name-part-type="subtribe">Tachyina</tp:taxon-name-part></tp:taxon-name> (<tp:taxon-name><tp:taxon-name-part taxon-name-part-type="order">Coleoptera</tp:taxon-name-part></tp:taxon-name>, <tp:taxon-name><tp:taxon-name-part taxon-name-part-type="family">Carabidae</tp:taxon-name-part></tp:taxon-name>): descriptions of new genera, subgenera, and species, with an updated key to the subtribe in the Americas</article-title><source>Zookeys</source><day>20</day><month>10</month><year>2016</year><volume>2016</volume><issue>626</issue><fpage>87</fpage><lpage>123</lpage><pub-id pub-id-type="doi">10.3897/zookeys.626.10033</pub-id></mixed-citation></tp:treatment-meta><tp:nomenclature><tp:taxon-name>
            <tp:taxon-name-part taxon-name-part-type="genus">Elaphropus</tp:taxon-name-part>
            (<tp:taxon-name-part taxon-name-part-type="subgenus">Idiotachys</tp:taxon-name-part>)
            <tp:taxon-name-part taxon-name-part-type="species">acutifrons</tp:taxon-name-part>
            <object-id xmlns:xlink="http://www.w3.org/1999/xlink" content-type="zoobank" xlink:type="simple">http://zoobank.org/9DDB4A8E-DE04-4868-805A-3F02903391E6</object-id>
          </tp:taxon-name><tp:taxon-status xmlns:xlink="http://www.w3.org/1999/xlink" xlink:type="simple">sp. n.</tp:taxon-status><xref ref-type="fig" rid="F2">Figs 2G</xref><xref ref-type="fig" rid="F3">, 3G</xref><xref ref-type="fig" rid="F4">, 4G</xref><xref ref-type="fig" rid="F5">, 5G</xref></tp:nomenclature><tp:treatment-sec sec-type="type material" id="SECID0EFBCI"><title>Type material.</title><p>Holotype: female (<named-content xmlns:xlink="http://www.w3.org/1999/xlink" content-type="dwc:institutional_code" xlink:type="simple">AMNH</named-content>) with following label data: “Santarem”. Paratypes: 1 female in <named-content xmlns:xlink="http://www.w3.org/1999/xlink" content-type="dwc:institutional_code" xlink:type="simple">NMNH</named-content>, from type locality.</p></tp:treatment-sec><tp:treatment-sec sec-type="type locality" id="SECID0E5BCI"><title>Type locality.</title><p>Brazil: Pará, Santarém.</p></tp:treatment-sec><tp:treatment-sec sec-type="description" id="SECID0EDCCI"><title>Description.</title><p>Form, size, color, head, prothorax, pterothorax, and distribution as in description of the subgenus.</p></tp:treatment-sec><tp:treatment-sec sec-type="Derivation of specific epithet" id="SECID0EICCI"><title>Derivation of specific epithet.</title><p>Derived from the Latin <italic>acutus</italic> (=“sharp”) and <italic>frons</italic> (=“front”), in reference to this species’ distinctive raised frons.</p></tp:treatment-sec><tp:treatment-sec><!--Section generated to contain objects referenced in tp:taxon-treatment.--><fig id="F2" position="float" orientation="portrait"><label>Figure 2.</label><caption><p>New <tp:taxon-name><tp:taxon-name-part taxon-name-part-type="subtribe">Tachyina</tp:taxon-name-part></tp:taxon-name>. <bold>A</bold> <italic><tp:taxon-name><tp:taxon-name-part taxon-name-part-type="genus">Stigmatachys</tp:taxon-name-part> <tp:taxon-name-part taxon-name-part-type="species">uvea</tp:taxon-name-part></tp:taxon-name></italic> (holotype, ♀), Perú, Loreto, Campamento San Jacinto <bold>B</bold> <italic><tp:taxon-name><tp:taxon-name-part taxon-name-part-type="genus">Polyderidius</tp:taxon-name-part></tp:taxon-name></italic> sp., México, San Luis Potosí; <bold>C</bold> <italic><tp:taxon-name><tp:taxon-name-part taxon-name-part-type="genus">Nothoderis</tp:taxon-name-part> <tp:taxon-name-part taxon-name-part-type="species">rufotestacea</tp:taxon-name-part></tp:taxon-name></italic>, USA, Arizona, Cochise Co. <bold>D</bold> <tp:taxon-name><tp:taxon-name-part taxon-name-part-type="genus">Meotachys</tp:taxon-name-part> (<tp:taxon-name-part taxon-name-part-type="subgenus">Hylotachys</tp:taxon-name-part>) <tp:taxon-name-part taxon-name-part-type="species">ballorum</tp:taxon-name-part></tp:taxon-name> (paratype, ♀), Brazil, Amazonas, Tapurucuara <bold>E</bold> <tp:taxon-name><tp:taxon-name-part taxon-name-part-type="genus">Elaphropus</tp:taxon-name-part> (<tp:taxon-name-part taxon-name-part-type="subgenus">Ammotachys</tp:taxon-name-part>) <tp:taxon-name-part taxon-name-part-type="species">marchantarius</tp:taxon-name-part></tp:taxon-name> (paratype, ♂), Venezuela, San Carlos de Rio Negro <bold>F</bold> <tp:taxon-name><tp:taxon-name-part taxon-name-part-type="genus">Meotachys</tp:taxon-name-part> (<tp:taxon-name-part taxon-name-part-type="subgenus">Scolistichus</tp:taxon-name-part>) <tp:taxon-name-part taxon-name-part-type="species">riparius</tp:taxon-name-part></tp:taxon-name> (paratype, ♀), Brazil, Amazonas, Rio Solimões, Ilha de Marchantaria; <bold>G</bold> <tp:taxon-name><tp:taxon-name-part taxon-name-part-type="genus">Elaphropus</tp:taxon-name-part> (<tp:taxon-name-part taxon-name-part-type="subgenus">Idiotachys</tp:taxon-name-part>) <tp:taxon-name-part taxon-name-part-type="species">acutifrons</tp:taxon-name-part></tp:taxon-name> (holotype, ♀), Brazil, Santarem <bold>H</bold> <tp:taxon-name><tp:taxon-name-part taxon-name-part-type="genus">Elaphropus</tp:taxon-name-part> (<tp:taxon-name-part taxon-name-part-type="subgenus">Nototachys</tp:taxon-name-part>) <tp:taxon-name-part taxon-name-part-type="species">occidentalis</tp:taxon-name-part></tp:taxon-name> (paratype, ♂), Perú, Madre de Dios, Pakitza <bold>I</bold> <italic><tp:taxon-name><tp:taxon-name-part taxon-name-part-type="genus">Tachyxysta</tp:taxon-name-part> <tp:taxon-name-part taxon-name-part-type="species">howdenorum</tp:taxon-name-part></tp:taxon-name></italic> (holotype, ♂), México, Chiapas, El Aguacero. Scale bars = 0.5 mm.</p></caption><graphic xmlns:xlink="http://www.w3.org/1999/xlink" xlink:href="zookeys-626-087-g002.jpg" position="float" orientation="portrait" xlink:type="simple" id="oo_107431.jpg"/></fig><fig id="F3" position="float" orientation="portrait"><label>Figure 3.</label><caption><p>Pronotum, dorsal aspect. <bold>A</bold> <italic><tp:taxon-name><tp:taxon-name-part taxon-name-part-type="genus">Stigmatachys</tp:taxon-name-part> <tp:taxon-name-part taxon-name-part-type="species">uvea</tp:taxon-name-part></tp:taxon-name></italic> (holotype, ♀), Perú, Loreto, Campamento San Jacinto <bold>B</bold> <italic><tp:taxon-name><tp:taxon-name-part taxon-name-part-type="genus">Polyderidius</tp:taxon-name-part></tp:taxon-name></italic> sp., México, San Luis Potosí <bold>C</bold> <italic><tp:taxon-name><tp:taxon-name-part taxon-name-part-type="genus">Nothoderis</tp:taxon-name-part> <tp:taxon-name-part taxon-name-part-type="species">rufotestacea</tp:taxon-name-part></tp:taxon-name></italic>, USA, Arizona, Cochise Co. <bold>D</bold> <tp:taxon-name><tp:taxon-name-part taxon-name-part-type="genus">Meotachys</tp:taxon-name-part> (<tp:taxon-name-part taxon-name-part-type="subgenus">Hylotachys</tp:taxon-name-part>) <tp:taxon-name-part taxon-name-part-type="species">ballorum</tp:taxon-name-part></tp:taxon-name> (paratype, ♀), Brazil, Amazonas, Tapurucuara <bold>E</bold> <tp:taxon-name><tp:taxon-name-part taxon-name-part-type="genus">Elaphropus</tp:taxon-name-part> (<tp:taxon-name-part taxon-name-part-type="subgenus">Ammotachys</tp:taxon-name-part>) <tp:taxon-name-part taxon-name-part-type="species">marchantarius</tp:taxon-name-part></tp:taxon-name> (paratype, ♂), Venezuela, San Carlos de Rio Negro <bold>F</bold> <tp:taxon-name><tp:taxon-name-part taxon-name-part-type="genus">Meotachys</tp:taxon-name-part> (<tp:taxon-name-part taxon-name-part-type="subgenus">Scolistichus</tp:taxon-name-part>) <tp:taxon-name-part taxon-name-part-type="species">riparius</tp:taxon-name-part></tp:taxon-name> (paratype, ♀), Brazil, Amazonas, Rio Solimões, Ilha de Marchantaria; <bold>G</bold> <tp:taxon-name><tp:taxon-name-part taxon-name-part-type="genus">Elaphropus</tp:taxon-name-part> (<tp:taxon-name-part taxon-name-part-type="subgenus">Idiotachys</tp:taxon-name-part>) <tp:taxon-name-part taxon-name-part-type="species">acutifrons</tp:taxon-name-part></tp:taxon-name> (holotype, ♀), Brazil, Santarem <bold>H</bold> <tp:taxon-name><tp:taxon-name-part taxon-name-part-type="genus">Elaphropus</tp:taxon-name-part> (<tp:taxon-name-part taxon-name-part-type="subgenus">Nototachys</tp:taxon-name-part>) <tp:taxon-name-part taxon-name-part-type="species">occidentalis</tp:taxon-name-part></tp:taxon-name> (paratype, ♂), Perú, Madre de Dios, Pakitza <bold>I</bold> <italic><tp:taxon-name><tp:taxon-name-part taxon-name-part-type="genus">Tachyxysta</tp:taxon-name-part> <tp:taxon-name-part taxon-name-part-type="species">howdenorum</tp:taxon-name-part></tp:taxon-name></italic> (holotype, ♂), México, Chiapas, El Aguacero. Scale bars = 0.25 mm.</p></caption><graphic xmlns:xlink="http://www.w3.org/1999/xlink" xlink:href="zookeys-626-087-g003.jpg" position="float" orientation="portrait" xlink:type="simple" id="oo_107432.jpg"/></fig><fig id="F4" position="float" orientation="portrait"><label>Figure 4.</label><caption><p>Illustrations of left elytron, lateral view, showing variation in the form of the 8<sup>th</sup> elytral interneur (other interneurs not shown) among newly described taxa. <bold>A</bold> <italic><tp:taxon-name><tp:taxon-name-part taxon-name-part-type="genus">Stigmatachys</tp:taxon-name-part> <tp:taxon-name-part taxon-name-part-type="species">uvea</tp:taxon-name-part></tp:taxon-name></italic> (holotype, ♀) <bold>B</bold> <italic><tp:taxon-name><tp:taxon-name-part taxon-name-part-type="genus">Polyderidius</tp:taxon-name-part></tp:taxon-name></italic> sp. <bold>C</bold> <italic><tp:taxon-name><tp:taxon-name-part taxon-name-part-type="genus">Nothoderis</tp:taxon-name-part></tp:taxon-name></italic> sp. <bold>D</bold> <tp:taxon-name><tp:taxon-name-part taxon-name-part-type="genus">Meotachys</tp:taxon-name-part> (<tp:taxon-name-part taxon-name-part-type="subgenus">Scolistichus</tp:taxon-name-part>) <tp:taxon-name-part taxon-name-part-type="species">riparius</tp:taxon-name-part></tp:taxon-name>; <bold>E</bold> <tp:taxon-name><tp:taxon-name-part taxon-name-part-type="genus">Meotachys</tp:taxon-name-part> (<tp:taxon-name-part taxon-name-part-type="subgenus">Hylotachys</tp:taxon-name-part>) <tp:taxon-name-part taxon-name-part-type="species">ballorum</tp:taxon-name-part></tp:taxon-name>; <bold>F</bold> <tp:taxon-name><tp:taxon-name-part taxon-name-part-type="genus">Elaphropus</tp:taxon-name-part> (<tp:taxon-name-part taxon-name-part-type="subgenus">Ammotachys</tp:taxon-name-part>) <tp:taxon-name-part taxon-name-part-type="species">marchantarius</tp:taxon-name-part></tp:taxon-name> <bold>G</bold> <tp:taxon-name><tp:taxon-name-part taxon-name-part-type="genus">Elaphropus</tp:taxon-name-part> (<tp:taxon-name-part taxon-name-part-type="subgenus">Idiotachys</tp:taxon-name-part>) <tp:taxon-name-part taxon-name-part-type="species">acutifrons</tp:taxon-name-part></tp:taxon-name> <bold>H</bold> <tp:taxon-name><tp:taxon-name-part taxon-name-part-type="genus">Elaphropus</tp:taxon-name-part> (<tp:taxon-name-part taxon-name-part-type="subgenus">Nototachys</tp:taxon-name-part>) <tp:taxon-name-part taxon-name-part-type="species">occidentalis</tp:taxon-name-part></tp:taxon-name> <bold>I</bold> <italic><tp:taxon-name><tp:taxon-name-part taxon-name-part-type="genus">Tachyxysta</tp:taxon-name-part> <tp:taxon-name-part taxon-name-part-type="species">howdenorum</tp:taxon-name-part></tp:taxon-name></italic>. Scale bars = 0.25 mm.</p></caption><graphic xmlns:xlink="http://www.w3.org/1999/xlink" xlink:href="zookeys-626-087-g004.jpg" position="float" orientation="portrait" xlink:type="simple" id="oo_107433.jpg"/></fig><fig id="F5" position="float" orientation="portrait"><label>Figure 5.</label><caption><p>Elytral apex, left dorsal oblique view. <bold>A</bold> <italic><tp:taxon-name><tp:taxon-name-part taxon-name-part-type="genus">Stigmatachys</tp:taxon-name-part> <tp:taxon-name-part taxon-name-part-type="species">uvea</tp:taxon-name-part></tp:taxon-name></italic> (holotype, ♀), Perú, Loreto, Campamento San Jacinto <bold>B</bold> <italic><tp:taxon-name><tp:taxon-name-part taxon-name-part-type="genus">Polyderidius</tp:taxon-name-part></tp:taxon-name></italic> sp., México: San Luis Potosí <bold>C</bold> <italic><tp:taxon-name><tp:taxon-name-part taxon-name-part-type="genus">Nothoderis</tp:taxon-name-part> <tp:taxon-name-part taxon-name-part-type="species">rufotestacea</tp:taxon-name-part></tp:taxon-name></italic>, USA: AZ: Cochise Co. <bold>D</bold> <tp:taxon-name><tp:taxon-name-part taxon-name-part-type="genus">Meotachys</tp:taxon-name-part> (<tp:taxon-name-part taxon-name-part-type="subgenus">Hylotachys</tp:taxon-name-part>) <tp:taxon-name-part taxon-name-part-type="species">ballorum</tp:taxon-name-part></tp:taxon-name> (paratype, ♀), Brazil, Amazonas, Tapurucuara <bold>E</bold> <tp:taxon-name><tp:taxon-name-part taxon-name-part-type="genus">Elaphropus</tp:taxon-name-part> (<tp:taxon-name-part taxon-name-part-type="subgenus">Ammotachys</tp:taxon-name-part>) <tp:taxon-name-part taxon-name-part-type="species">marchantarius</tp:taxon-name-part></tp:taxon-name> (paratype, ♂), Venezuela, San Carlos de Rio Negro <bold>F</bold> <tp:taxon-name><tp:taxon-name-part taxon-name-part-type="genus">Meotachys</tp:taxon-name-part> (<tp:taxon-name-part taxon-name-part-type="subgenus">Scolistichus</tp:taxon-name-part>) <tp:taxon-name-part taxon-name-part-type="species">riparius</tp:taxon-name-part></tp:taxon-name> (paratype, ♀), Brazil, Amazonas, Rio Solimões, Ilha de Marchantaria <bold>G</bold> <tp:taxon-name><tp:taxon-name-part taxon-name-part-type="genus">Elaphropus</tp:taxon-name-part> (<tp:taxon-name-part taxon-name-part-type="subgenus">Idiotachys</tp:taxon-name-part>) <tp:taxon-name-part taxon-name-part-type="species">acutifrons</tp:taxon-name-part></tp:taxon-name> (paratype, ♀), Brazil, Santarem <bold>H</bold> <tp:taxon-name><tp:taxon-name-part taxon-name-part-type="genus">Elaphropus</tp:taxon-name-part> (<tp:taxon-name-part taxon-name-part-type="subgenus">Nototachys</tp:taxon-name-part>) <tp:taxon-name-part taxon-name-part-type="species">occidentalis</tp:taxon-name-part></tp:taxon-name> (paratype, ♂), Perú, Madre de Dios, Pakitza <bold>I</bold> <italic><tp:taxon-name><tp:taxon-name-part taxon-name-part-type="genus">Tachyxysta</tp:taxon-name-part> <tp:taxon-name-part taxon-name-part-type="species">howdenorum</tp:taxon-name-part></tp:taxon-name></italic> (holotype, ♂), México, Chiapas, El Aguacero. Scale bars = 0.25 mm.</p></caption><graphic xmlns:xlink="http://www.w3.org/1999/xlink" xlink:href="zookeys-626-087-g005.jpg" position="float" orientation="portrait" xlink:type="simple" id="oo_107434.jpg"/></fig></tp:treatment-sec></tp:taxon-treatment>
