# Supplementary material for: Taxonomic review of New World Tachyina (Coleoptera, Carabidae): descriptions of new genera, subgenera, and species, with an updated key to the subtribe in the Americas
Source: Zookeys. 2016 Oct 20;(626):87–123. doi: 10.3897/zookeys.626.10033 (PMC5096373; doi:10.3897/zookeys.626.10033)
Supplement: XML Treatment for Liotachys [file zookeys.626.10033-treatment19.xml]

<!DOCTYPE tp:taxon-treatment
  PUBLIC "-//TaxonX//DTD Taxonomic Treatment Publishing DTD v0 20100105//EN" "tax-treatment-NSO.dtd">
<tp:taxon-treatment xmlns:tp="http://www.plazi.org/taxpub"><tp:treatment-meta><kwd-group><label>Taxon classification</label><kwd><named-content content-type="kingdom">Animalia</named-content></kwd><kwd><named-content content-type="order">Coleoptera</named-content></kwd><kwd><named-content content-type="family">Carabidae</named-content></kwd></kwd-group><mixed-citation publication-type="journal"><person-group><name><surname>Boyd</surname><given-names>Olivia F.</given-names></name><name><surname>Erwin</surname><given-names>Terry L.</given-names></name></person-group><article-title>Taxonomic review of New World <tp:taxon-name><tp:taxon-name-part taxon-name-part-type="subtribe">Tachyina</tp:taxon-name-part></tp:taxon-name> (<tp:taxon-name><tp:taxon-name-part taxon-name-part-type="order">Coleoptera</tp:taxon-name-part></tp:taxon-name>, <tp:taxon-name><tp:taxon-name-part taxon-name-part-type="family">Carabidae</tp:taxon-name-part></tp:taxon-name>): descriptions of new genera, subgenera, and species, with an updated key to the subtribe in the Americas</article-title><source>Zookeys</source><day>20</day><month>10</month><year>2016</year><volume>2016</volume><issue>626</issue><fpage>87</fpage><lpage>123</lpage><pub-id pub-id-type="doi">10.3897/zookeys.626.10033</pub-id></mixed-citation></tp:treatment-meta><tp:nomenclature><label>Genus</label><tp:taxon-name>
            <tp:taxon-name-part taxon-name-part-type="genus">Liotachys</tp:taxon-name-part>
          </tp:taxon-name><tp:taxon-authority>Bates, 1871</tp:taxon-authority></tp:nomenclature><tp:treatment-sec sec-type="type species" id="SECID0EJZCI"><title>Type species.</title><p>
            <italic><tp:taxon-name><tp:taxon-name-part taxon-name-part-type="genus">Liotachys</tp:taxon-name-part> <tp:taxon-name-part taxon-name-part-type="species">antennatus</tp:taxon-name-part></tp:taxon-name></italic> Bates, 1871.</p></tp:treatment-sec><tp:treatment-sec sec-type="diagnosis" id="SECID0EZZCI"><title>Diagnosis.</title><p>Overall form “ant-like”; antennae lighter apically than at base; pronotum pedunculate, slender at base and lacking produced hind angles; mentum bearing paired foveae; elytron smooth, with only <abbrev xmlns:xlink="http://www.w3.org/1999/xlink" xlink:title="elytral interneur 1 (closest to suture)" id="ABBRID0E6ZCI" xlink:type="simple">i1</abbrev> visible (subsulcate); <abbrev xmlns:xlink="http://www.w3.org/1999/xlink" xlink:title="elytral interneur 8 (closest to lateral margin)" id="ABBRID0ED1CI" xlink:type="simple">i8</abbrev> not visible; <abbrev xmlns:xlink="http://www.w3.org/1999/xlink" xlink:title="elytral apical recurrent groove" id="ABBRID0EH1CI" xlink:type="simple">ARG</abbrev> short and arcuate.</p></tp:treatment-sec><tp:treatment-sec sec-type="distribution" id="SECID0EO1CI"><title>Distribution.</title><p>Amazon basin.</p></tp:treatment-sec></tp:taxon-treatment>
