# Supplementary material for: Taxonomic review of New World Tachyina (Coleoptera, Carabidae): descriptions of new genera, subgenera, and species, with an updated key to the subtribe in the Americas
Source: Zookeys. 2016 Oct 20;(626):87–123. doi: 10.3897/zookeys.626.10033 (PMC5096373; doi:10.3897/zookeys.626.10033)
Supplement: XML Treatment for Tachysbembix [file zookeys.626.10033-treatment20.xml]

<!DOCTYPE tp:taxon-treatment
  PUBLIC "-//TaxonX//DTD Taxonomic Treatment Publishing DTD v0 20100105//EN" "tax-treatment-NSO.dtd">
<tp:taxon-treatment xmlns:tp="http://www.plazi.org/taxpub"><tp:treatment-meta><kwd-group><label>Taxon classification</label><kwd><named-content content-type="kingdom">Animalia</named-content></kwd><kwd><named-content content-type="order">Coleoptera</named-content></kwd><kwd><named-content content-type="family">Carabidae</named-content></kwd></kwd-group><mixed-citation publication-type="journal"><person-group><name><surname>Boyd</surname><given-names>Olivia F.</given-names></name><name><surname>Erwin</surname><given-names>Terry L.</given-names></name></person-group><article-title>Taxonomic review of New World <tp:taxon-name><tp:taxon-name-part taxon-name-part-type="subtribe">Tachyina</tp:taxon-name-part></tp:taxon-name> (<tp:taxon-name><tp:taxon-name-part taxon-name-part-type="order">Coleoptera</tp:taxon-name-part></tp:taxon-name>, <tp:taxon-name><tp:taxon-name-part taxon-name-part-type="family">Carabidae</tp:taxon-name-part></tp:taxon-name>): descriptions of new genera, subgenera, and species, with an updated key to the subtribe in the Americas</article-title><source>Zookeys</source><day>20</day><month>10</month><year>2016</year><volume>2016</volume><issue>626</issue><fpage>87</fpage><lpage>123</lpage><pub-id pub-id-type="doi">10.3897/zookeys.626.10033</pub-id></mixed-citation></tp:treatment-meta><tp:nomenclature><label>Genus</label><tp:taxon-name>
            <tp:taxon-name-part taxon-name-part-type="genus">Tachysbembix</tp:taxon-name-part>
          </tp:taxon-name><tp:taxon-authority>Erwin, 2004</tp:taxon-authority></tp:nomenclature><tp:treatment-sec sec-type="type species" id="SECID0ER2CI"><title>Type species.</title><p>
            <italic><tp:taxon-name><tp:taxon-name-part taxon-name-part-type="genus">Tachysbembix</tp:taxon-name-part> <tp:taxon-name-part taxon-name-part-type="species">sirena</tp:taxon-name-part></tp:taxon-name></italic> Erwin, 2004.</p></tp:treatment-sec><tp:treatment-sec sec-type="diagnosis" id="SECID0EB3CI"><title>Diagnosis.</title><p>Mentum bearing paired foveae; anterior tibia with apicolateral notch; dorsal surface dull, with coarse, granulate microsculpture; head and eyes large; head and pronotum subequal in greatest width; pronotum round, subcordiform; pronotal hind angles tiny, laterally produced; <abbrev xmlns:xlink="http://www.w3.org/1999/xlink" xlink:title="elytral interneur 8 (closest to lateral margin)" id="ABBRID0EH3CI" xlink:type="simple">i8</abbrev> slightly bent around Eo5–6; <abbrev xmlns:xlink="http://www.w3.org/1999/xlink" xlink:title="elytral apical recurrent groove" id="ABBRID0EL3CI" xlink:type="simple">ARG</abbrev> elongate, anterior hook laterally remote from 4<sup>th</sup> discal seta. <abbrev xmlns:xlink="http://www.w3.org/1999/xlink" xlink:title="apparent body length (labrum to elytral apex of specimen in horizontal view)" id="ABBRID0EU3CI" xlink:type="simple">ABL</abbrev> = 3.3–3.9 mm.</p></tp:treatment-sec><tp:treatment-sec sec-type="distribution" id="SECID0E23CI"><title>Distribution.</title><p>Known from shoreline habitats along the Pacific coast of Costa Rica (<xref ref-type="bibr" rid="B22">Erwin 2004</xref>) and undescribed species from México to Colombia (Erwin in prep).</p></tp:treatment-sec><ref-list><ref id="B22"><mixed-citation xmlns:xlink="http://www.w3.org/1999/xlink" xlink:type="simple">
          <person-group><name name-style="western"><surname>Erwin</surname><given-names>TL</given-names></name></person-group> (<year>2004</year>) <article-title>The beetle family <tp:taxon-name><tp:taxon-name-part taxon-name-part-type="family">Carabidae</tp:taxon-name-part></tp:taxon-name> of Costa Rica and Panamá: Descriptions of four new genera and six new species with notes on their way of life (<tp:taxon-name><tp:taxon-name-part taxon-name-part-type="class">Insecta</tp:taxon-name-part></tp:taxon-name>: <tp:taxon-name><tp:taxon-name-part taxon-name-part-type="order">Coleoptera</tp:taxon-name-part></tp:taxon-name>).</article-title> <source>Zootaxa</source> <volume>18</volume>: <fpage>1</fpage>–<lpage>18</lpage>.</mixed-citation></ref></ref-list></tp:taxon-treatment>
