# Supplementary material for: Taxonomic review of New World Tachyina (Coleoptera, Carabidae): descriptions of new genera, subgenera, and species, with an updated key to the subtribe in the Americas
Source: Zookeys. 2016 Oct 20;(626):87–123. doi: 10.3897/zookeys.626.10033 (PMC5096373; doi:10.3897/zookeys.626.10033)
Supplement: XML Treatment for Paratachys [file zookeys.626.10033-treatment22.xml]

<!DOCTYPE tp:taxon-treatment
  PUBLIC "-//TaxonX//DTD Taxonomic Treatment Publishing DTD v0 20100105//EN" "tax-treatment-NSO.dtd">
<tp:taxon-treatment xmlns:tp="http://www.plazi.org/taxpub"><tp:treatment-meta><kwd-group><label>Taxon classification</label><kwd><named-content content-type="kingdom">Animalia</named-content></kwd><kwd><named-content content-type="order">Coleoptera</named-content></kwd><kwd><named-content content-type="family">Carabidae</named-content></kwd></kwd-group><mixed-citation publication-type="journal"><person-group><name><surname>Boyd</surname><given-names>Olivia F.</given-names></name><name><surname>Erwin</surname><given-names>Terry L.</given-names></name></person-group><article-title>Taxonomic review of New World <tp:taxon-name><tp:taxon-name-part taxon-name-part-type="subtribe">Tachyina</tp:taxon-name-part></tp:taxon-name> (<tp:taxon-name><tp:taxon-name-part taxon-name-part-type="order">Coleoptera</tp:taxon-name-part></tp:taxon-name>, <tp:taxon-name><tp:taxon-name-part taxon-name-part-type="family">Carabidae</tp:taxon-name-part></tp:taxon-name>): descriptions of new genera, subgenera, and species, with an updated key to the subtribe in the Americas</article-title><source>Zookeys</source><day>20</day><month>10</month><year>2016</year><volume>2016</volume><issue>626</issue><fpage>87</fpage><lpage>123</lpage><pub-id pub-id-type="doi">10.3897/zookeys.626.10033</pub-id></mixed-citation></tp:treatment-meta><tp:nomenclature><label>Genus</label><tp:taxon-name>
            <tp:taxon-name-part taxon-name-part-type="genus">Paratachys</tp:taxon-name-part>
          </tp:taxon-name><tp:taxon-authority>Casey, 1918</tp:taxon-authority></tp:nomenclature><tp:treatment-sec sec-type="type species" id="SECID0EUADI"><title>Type species.</title><p>
            <italic><tp:taxon-name><tp:taxon-name-part taxon-name-part-type="genus">Tachys</tp:taxon-name-part> <tp:taxon-name-part taxon-name-part-type="species">austinicus</tp:taxon-name-part></tp:taxon-name></italic> Casey, 1918.</p></tp:treatment-sec><tp:treatment-sec sec-type="diagnosis" id="SECID0EEBDI"><title>Diagnosis.</title><p>Mentum bearing paired foveae; protibia with apicolateral notch; dorsal surface typically with transverse linear microsculpture and slight iridescence; pronotum subquadrate; <abbrev xmlns:xlink="http://www.w3.org/1999/xlink" xlink:title="elytral interneur 8 (closest to lateral margin)" id="ABBRID0EKBDI" xlink:type="simple">i8</abbrev> conspicuously bent around Eo5–6 (Fig. <xref ref-type="fig" rid="F1">1A</xref>); <abbrev xmlns:xlink="http://www.w3.org/1999/xlink" xlink:title="elytral apical recurrent groove" id="ABBRID0ESBDI" xlink:type="simple">ARG</abbrev> elongate, anteriorly hooked around Ed4 (Fig. <xref ref-type="fig" rid="F1">1C</xref>) (<xref ref-type="bibr" rid="B26">Erwin et al. 2002</xref>).</p></tp:treatment-sec><tp:treatment-sec sec-type="distribution" id="SECID0EBCDI"><title>Distribution.</title><p>Diverse habitats, cosmopolitan.</p><!--PageBreak--></tp:treatment-sec><tp:treatment-sec><!--Section generated to contain objects referenced in tp:taxon-treatment.--><fig id="F1" position="float" orientation="portrait"><label>Figure 1.</label><caption><p>Basic characters for generic and subgeneric level identification of <tp:taxon-name><tp:taxon-name-part taxon-name-part-type="subtribe">Tachyina</tp:taxon-name-part></tp:taxon-name>. <bold>A–B</bold> Left elytron, lateral view, illustrating positions of elytral ombilicate setae and form of the 8<sup>th</sup> elytral interneur (other interneurs omitted) <bold>A</bold> <italic><tp:taxon-name><tp:taxon-name-part taxon-name-part-type="genus">Paratachys</tp:taxon-name-part> <tp:taxon-name-part taxon-name-part-type="species">fulvicollis</tp:taxon-name-part></tp:taxon-name></italic>; <bold>B</bold> <italic><tp:taxon-name><tp:taxon-name-part taxon-name-part-type="genus">Tachys</tp:taxon-name-part> <tp:taxon-name-part taxon-name-part-type="species">vittiger</tp:taxon-name-part></tp:taxon-name></italic> <bold>C–F</bold> Elytral apex <bold>C</bold> <italic><tp:taxon-name><tp:taxon-name-part taxon-name-part-type="genus">Paratachys</tp:taxon-name-part> <tp:taxon-name-part taxon-name-part-type="species">fulvicollis</tp:taxon-name-part></tp:taxon-name></italic> <bold>D</bold> <italic><tp:taxon-name><tp:taxon-name-part taxon-name-part-type="genus">Tachys</tp:taxon-name-part> <tp:taxon-name-part taxon-name-part-type="species">vittiger</tp:taxon-name-part></tp:taxon-name></italic>. Scale bar 0.25 mm <bold>E</bold> <tp:taxon-name><tp:taxon-name-part taxon-name-part-type="genus">Elaphropus</tp:taxon-name-part> (<tp:taxon-name-part taxon-name-part-type="subgenus">Ammotachys</tp:taxon-name-part>) <tp:taxon-name-part taxon-name-part-type="species">marchantarius</tp:taxon-name-part></tp:taxon-name> <bold>F</bold> <italic><tp:taxon-name><tp:taxon-name-part taxon-name-part-type="genus">Tachyxysta</tp:taxon-name-part> <tp:taxon-name-part taxon-name-part-type="species">howdenorum</tp:taxon-name-part></tp:taxon-name></italic> <bold>G–H</bold> Head, ventral view, illustrated to show mentum <bold>G</bold> <tp:taxon-name><tp:taxon-name-part taxon-name-part-type="genus">Meotachys</tp:taxon-name-part> (<tp:taxon-name-part taxon-name-part-type="subgenus">Scolistichus</tp:taxon-name-part>) <tp:taxon-name-part taxon-name-part-type="species">riparius</tp:taxon-name-part></tp:taxon-name> <bold>H</bold> <tp:taxon-name><tp:taxon-name-part taxon-name-part-type="genus">Elaphropus</tp:taxon-name-part> (<tp:taxon-name-part taxon-name-part-type="subgenus">Barytachys</tp:taxon-name-part>) <tp:taxon-name-part taxon-name-part-type="species">nebulosus</tp:taxon-name-part></tp:taxon-name>. Scale bars = 0.25 mm.</p></caption><graphic xmlns:xlink="http://www.w3.org/1999/xlink" xlink:href="zookeys-626-087-g001.jpg" position="float" orientation="portrait" xlink:type="simple" id="oo_107430.jpg"/></fig></tp:treatment-sec><ref-list><ref id="B26"><mixed-citation xmlns:xlink="http://www.w3.org/1999/xlink" xlink:type="simple">
          <person-group><name name-style="western"><surname>Erwin</surname><given-names>TL</given-names></name><name name-style="western"><surname>Kavanaugh</surname><given-names>DH</given-names></name><name name-style="western"><surname>Moore</surname><given-names>W</given-names></name></person-group> (<year>2002</year>) <source>The Family <tp:taxon-name><tp:taxon-name-part taxon-name-part-type="family">Carabidae</tp:taxon-name-part></tp:taxon-name>: Key to the Tribes and Genera known to occur in Costa Rica</source>. <ext-link xlink:type="simple" ext-link-type="uri" xlink:href="http://www.inbio.ac.cr/papers/carabidae/esp/images/CR_carabid_key.doc">http://www.inbio.ac.cr/papers/carabidae/esp/images/CR_carabid_key.doc</ext-link></mixed-citation></ref></ref-list></tp:taxon-treatment>
