# Supplementary material for: Taxonomic review of New World Tachyina (Coleoptera, Carabidae): descriptions of new genera, subgenera, and species, with an updated key to the subtribe in the Americas
Source: Zookeys. 2016 Oct 20;(626):87–123. doi: 10.3897/zookeys.626.10033 (PMC5096373; doi:10.3897/zookeys.626.10033)
Supplement: XML Treatment for Meotachys [file zookeys.626.10033-treatment27.xml]

<!DOCTYPE tp:taxon-treatment
  PUBLIC "-//TaxonX//DTD Taxonomic Treatment Publishing DTD v0 20100105//EN" "tax-treatment-NSO.dtd">
<tp:taxon-treatment xmlns:tp="http://www.plazi.org/taxpub"><tp:treatment-meta><kwd-group><label>Taxon classification</label><kwd><named-content content-type="kingdom">Animalia</named-content></kwd><kwd><named-content content-type="order">Coleoptera</named-content></kwd><kwd><named-content content-type="family">Carabidae</named-content></kwd></kwd-group><mixed-citation publication-type="journal"><person-group><name><surname>Boyd</surname><given-names>Olivia F.</given-names></name><name><surname>Erwin</surname><given-names>Terry L.</given-names></name></person-group><article-title>Taxonomic review of New World <tp:taxon-name><tp:taxon-name-part taxon-name-part-type="subtribe">Tachyina</tp:taxon-name-part></tp:taxon-name> (<tp:taxon-name><tp:taxon-name-part taxon-name-part-type="order">Coleoptera</tp:taxon-name-part></tp:taxon-name>, <tp:taxon-name><tp:taxon-name-part taxon-name-part-type="family">Carabidae</tp:taxon-name-part></tp:taxon-name>): descriptions of new genera, subgenera, and species, with an updated key to the subtribe in the Americas</article-title><source>Zookeys</source><day>20</day><month>10</month><year>2016</year><volume>2016</volume><issue>626</issue><fpage>87</fpage><lpage>123</lpage><pub-id pub-id-type="doi">10.3897/zookeys.626.10033</pub-id></mixed-citation></tp:treatment-meta><tp:nomenclature><label>Genus</label><tp:taxon-name>
            <tp:taxon-name-part taxon-name-part-type="genus">Meotachys</tp:taxon-name-part>
          </tp:taxon-name><tp:taxon-authority>Erwin, 1974</tp:taxon-authority></tp:nomenclature><tp:treatment-sec sec-type="type species" id="SECID0EG1DI"><title>Type species.</title><p>
            <italic><tp:taxon-name><tp:taxon-name-part taxon-name-part-type="genus">Tachys</tp:taxon-name-part> <tp:taxon-name-part taxon-name-part-type="species">ampicollis</tp:taxon-name-part></tp:taxon-name></italic> Bates, 1882.</p></tp:treatment-sec><tp:treatment-sec sec-type="diagnosis" id="SECID0EW1DI"><title>Diagnosis.</title><p>Subdepressed to dorsally convex; testaceous to rufous; mentum bearing paired circular foveae; foretibia notched apicolaterally; basal protarsomere of male dilated, medially dentiform; mesepisternum with or without small fovea; elytral strial interneurs varied in form, punctate to striatiopunctate; <abbrev xmlns:xlink="http://www.w3.org/1999/xlink" xlink:title="elytral interneur 8 (closest to lateral margin)" id="ABBRID0E31DI" xlink:type="simple">i8</abbrev> apically curvy, diverted medially at Eo5–6 and Eo7; <abbrev xmlns:xlink="http://www.w3.org/1999/xlink" xlink:title="elytral apical recurrent groove" id="ABBRID0EA2DI" xlink:type="simple">ARG</abbrev> short and arcuate or rudimentary and continuous with i3. <abbrev xmlns:xlink="http://www.w3.org/1999/xlink" xlink:title="apparent body length (labrum to elytral apex of specimen in horizontal view)" id="ABBRID0EH2DI" xlink:type="simple">ABL</abbrev> = 1.2–4.6 mm.</p></tp:treatment-sec><tp:treatment-sec sec-type="distribution" id="SECID0EO2DI"><title>Distribution.</title><p>
            <tp:taxon-name><tp:taxon-name-part taxon-name-part-type="genus">Meotachys</tp:taxon-name-part></tp:taxon-name> species occupy diverse habitats and are described from México to southern Brazil (Erwin 1974, <xref ref-type="bibr" rid="B20">1991</xref>).</p></tp:treatment-sec><ref-list><ref id="B20"><mixed-citation xmlns:xlink="http://www.w3.org/1999/xlink" xlink:type="simple">
          <person-group><name name-style="western"><surname>Erwin</surname><given-names>TL</given-names></name></person-group> (<year>1991</year>) <article-title>Natural history of the carabid beetles at the BIOLAT Biological Station, Rio Manu, Pakitza, Peru.</article-title> <source>Revista Peruana de Entomologia</source> <volume>33</volume>: <fpage>1</fpage>–<lpage>85</lpage>.</mixed-citation></ref></ref-list></tp:taxon-treatment>
