# Supplementary material for: Taxonomic review of New World Tachyina (Coleoptera, Carabidae): descriptions of new genera, subgenera, and species, with an updated key to the subtribe in the Americas
Source: Zookeys. 2016 Oct 20;(626):87–123. doi: 10.3897/zookeys.626.10033 (PMC5096373; doi:10.3897/zookeys.626.10033)
Supplement: XML Treatment for Scolistichus [file zookeys.626.10033-treatment28.xml]

<!DOCTYPE tp:taxon-treatment
  PUBLIC "-//TaxonX//DTD Taxonomic Treatment Publishing DTD v0 20100105//EN" "tax-treatment-NSO.dtd">
<tp:taxon-treatment xmlns:tp="http://www.plazi.org/taxpub"><tp:treatment-meta><kwd-group><label>Taxon classification</label><kwd><named-content content-type="kingdom">Animalia</named-content></kwd><kwd><named-content content-type="order">Coleoptera</named-content></kwd><kwd><named-content content-type="family">Carabidae</named-content></kwd></kwd-group><mixed-citation publication-type="journal"><person-group><name><surname>Boyd</surname><given-names>Olivia F.</given-names></name><name><surname>Erwin</surname><given-names>Terry L.</given-names></name></person-group><article-title>Taxonomic review of New World <tp:taxon-name><tp:taxon-name-part taxon-name-part-type="subtribe">Tachyina</tp:taxon-name-part></tp:taxon-name> (<tp:taxon-name><tp:taxon-name-part taxon-name-part-type="order">Coleoptera</tp:taxon-name-part></tp:taxon-name>, <tp:taxon-name><tp:taxon-name-part taxon-name-part-type="family">Carabidae</tp:taxon-name-part></tp:taxon-name>): descriptions of new genera, subgenera, and species, with an updated key to the subtribe in the Americas</article-title><source>Zookeys</source><day>20</day><month>10</month><year>2016</year><volume>2016</volume><issue>626</issue><fpage>87</fpage><lpage>123</lpage><pub-id pub-id-type="doi">10.3897/zookeys.626.10033</pub-id></mixed-citation></tp:treatment-meta><tp:nomenclature><label>Subgenus</label><tp:taxon-name>
            <tp:taxon-name-part taxon-name-part-type="subgenus">Scolistichus</tp:taxon-name-part>
            <object-id xmlns:xlink="http://www.w3.org/1999/xlink" content-type="zoobank" xlink:type="simple">http://zoobank.org/98C5C6F4-3858-46D4-81A0-24B8FC42256A</object-id>
          </tp:taxon-name><tp:taxon-status xmlns:xlink="http://www.w3.org/1999/xlink" xlink:type="simple">subgen. n.</tp:taxon-status></tp:nomenclature><tp:treatment-sec sec-type="type species" id="SECID0E63DI"><title>Type species.</title><p>
            <italic><tp:taxon-name><tp:taxon-name-part taxon-name-part-type="genus">Meotachys</tp:taxon-name-part> <tp:taxon-name-part taxon-name-part-type="species">riparius</tp:taxon-name-part></tp:taxon-name></italic> sp. n.</p></tp:treatment-sec><tp:treatment-sec sec-type="diagnosis" id="SECID0EP4DI"><title>Diagnosis.</title><p>Pronotum and elytra with fine, linear, transverse microsculpture; pronotum quadrate; mesepisternum without fovea(e); elytron with smooth margin and 8 micropunctulate interneurs, 4–7 not extended to apex; apical recurrent groove rudimentary, continuous with i3.</p></tp:treatment-sec><tp:treatment-sec sec-type="description" id="SECID0EU4DI"><title>Description.</title><p>Size. <abbrev xmlns:xlink="http://www.w3.org/1999/xlink" xlink:title="apparent body length (labrum to elytral apex of specimen in horizontal view)" id="ABBRID0E14DI" xlink:type="simple">ABL</abbrev> = 2.3–2.35; <abbrev xmlns:xlink="http://www.w3.org/1999/xlink" xlink:title="standardized body length (labrum to posterior supraorbital seta + pronotum from base to apex at center line + base of scutellum to elytral apex)" id="ABBRID0EB5DI" xlink:type="simple">SBL</abbrev> = 2.475–2.55; <abbrev xmlns:xlink="http://www.w3.org/1999/xlink" xlink:title="total width across widest point of both elytra" id="ABBRID0EF5DI" xlink:type="simple">TW</abbrev> = 1.05–1.075 mm.</p><p>Form. Elongate, subdepressed.</p><p>Color. (Fig. <xref ref-type="fig" rid="F2">2D</xref>) Dark rufous to piceous or bicolored, with head and pronotum lighter.</p><p>Microsculpture. Microsculpture of anterior part of head coarse, scaly, isodiametric; pronotal and elytral microsculpture transverse, linear; elytral surface with slight iridescence.</p><p>Head. Mentum bifoveate; frontoclypeal suture very faint, with shallow lateral impressions.</p><p>Prothorax. (Fig. <xref ref-type="fig" rid="F3">3D</xref>) Pronotum quadrate; basal section triangular, posterior margin with short rugae; basal transverse impressions well-defined, punctate, interrupted by shallow basal excavation; thin medial furrow emerging from basal excavation not reaching anterior margin of pronotum; anterior convergent impressions short, thin, effaced medially; basal protarsomere of male with prominent dentiform medial expansion.</p><!--PageBreak--><p>Pterothorax. Elytral margins smooth; elytron (Fig. <xref ref-type="fig" rid="F5">5D</xref>) with 8 micropunctulate interneurs; i4–7 not reaching apex; <abbrev xmlns:xlink="http://www.w3.org/1999/xlink" xlink:title="elytral interneur 8 (closest to lateral margin)" id="ABBRID0E65DI" xlink:type="simple">i8</abbrev> (Fig. <xref ref-type="fig" rid="F4">4D</xref>) curvy and deeply impressed in apical half, abruptly bent around Eo5+6 and Eo7; <abbrev xmlns:xlink="http://www.w3.org/1999/xlink" xlink:title="elytral apical recurrent groove" id="ABBRID0EH6DI" xlink:type="simple">ARG</abbrev> (see Fig. <xref ref-type="fig" rid="F1">1E</xref>) rudimentary, continuous with i3; elytral apex with raised interval between <abbrev xmlns:xlink="http://www.w3.org/1999/xlink" xlink:title="elytral interneur 8 (closest to lateral margin)" id="ABBRID0ES6DI" xlink:type="simple">i8</abbrev> and <abbrev xmlns:xlink="http://www.w3.org/1999/xlink" xlink:title="elytral apical recurrent groove" id="ABBRID0EW6DI" xlink:type="simple">ARG</abbrev>.</p><p>Genitalia. Not examined.</p></tp:treatment-sec><tp:treatment-sec sec-type="distribution" id="SECID0E56DI"><title>Distribution.</title><p>Known from localities across the Amazon basin, from the upper Rio Negro system to the Rio Napo in Ecuador and northeastern Perú, and the lower Solimões River near Manaus.</p></tp:treatment-sec><tp:treatment-sec sec-type="Derivation of name" id="SECID0EEAAK"><title>Derivation of name:</title><p>Masculine. From the Greek <italic>skolios</italic> (=“crooked”), and <italic>stíchos</italic> (=“line”/“row”), in reference to the diagnostic curved 8<sup>th</sup> interneur.</p></tp:treatment-sec><tp:treatment-sec><!--Section generated to contain objects referenced in tp:taxon-treatment.--><fig id="F2" position="float" orientation="portrait"><label>Figure 2.</label><caption><p>New <tp:taxon-name><tp:taxon-name-part taxon-name-part-type="subtribe">Tachyina</tp:taxon-name-part></tp:taxon-name>. <bold>A</bold> <italic><tp:taxon-name><tp:taxon-name-part taxon-name-part-type="genus">Stigmatachys</tp:taxon-name-part> <tp:taxon-name-part taxon-name-part-type="species">uvea</tp:taxon-name-part></tp:taxon-name></italic> (holotype, ♀), Perú, Loreto, Campamento San Jacinto <bold>B</bold> <italic><tp:taxon-name><tp:taxon-name-part taxon-name-part-type="genus">Polyderidius</tp:taxon-name-part></tp:taxon-name></italic> sp., México, San Luis Potosí; <bold>C</bold> <italic><tp:taxon-name><tp:taxon-name-part taxon-name-part-type="genus">Nothoderis</tp:taxon-name-part> <tp:taxon-name-part taxon-name-part-type="species">rufotestacea</tp:taxon-name-part></tp:taxon-name></italic>, USA, Arizona, Cochise Co. <bold>D</bold> <tp:taxon-name><tp:taxon-name-part taxon-name-part-type="genus">Meotachys</tp:taxon-name-part> (<tp:taxon-name-part taxon-name-part-type="subgenus">Hylotachys</tp:taxon-name-part>) <tp:taxon-name-part taxon-name-part-type="species">ballorum</tp:taxon-name-part></tp:taxon-name> (paratype, ♀), Brazil, Amazonas, Tapurucuara <bold>E</bold> <tp:taxon-name><tp:taxon-name-part taxon-name-part-type="genus">Elaphropus</tp:taxon-name-part> (<tp:taxon-name-part taxon-name-part-type="subgenus">Ammotachys</tp:taxon-name-part>) <tp:taxon-name-part taxon-name-part-type="species">marchantarius</tp:taxon-name-part></tp:taxon-name> (paratype, ♂), Venezuela, San Carlos de Rio Negro <bold>F</bold> <tp:taxon-name><tp:taxon-name-part taxon-name-part-type="genus">Meotachys</tp:taxon-name-part> (<tp:taxon-name-part taxon-name-part-type="subgenus">Scolistichus</tp:taxon-name-part>) <tp:taxon-name-part taxon-name-part-type="species">riparius</tp:taxon-name-part></tp:taxon-name> (paratype, ♀), Brazil, Amazonas, Rio Solimões, Ilha de Marchantaria; <bold>G</bold> <tp:taxon-name><tp:taxon-name-part taxon-name-part-type="genus">Elaphropus</tp:taxon-name-part> (<tp:taxon-name-part taxon-name-part-type="subgenus">Idiotachys</tp:taxon-name-part>) <tp:taxon-name-part taxon-name-part-type="species">acutifrons</tp:taxon-name-part></tp:taxon-name> (holotype, ♀), Brazil, Santarem <bold>H</bold> <tp:taxon-name><tp:taxon-name-part taxon-name-part-type="genus">Elaphropus</tp:taxon-name-part> (<tp:taxon-name-part taxon-name-part-type="subgenus">Nototachys</tp:taxon-name-part>) <tp:taxon-name-part taxon-name-part-type="species">occidentalis</tp:taxon-name-part></tp:taxon-name> (paratype, ♂), Perú, Madre de Dios, Pakitza <bold>I</bold> <italic><tp:taxon-name><tp:taxon-name-part taxon-name-part-type="genus">Tachyxysta</tp:taxon-name-part> <tp:taxon-name-part taxon-name-part-type="species">howdenorum</tp:taxon-name-part></tp:taxon-name></italic> (holotype, ♂), México, Chiapas, El Aguacero. Scale bars = 0.5 mm.</p></caption><graphic xmlns:xlink="http://www.w3.org/1999/xlink" xlink:href="zookeys-626-087-g002.jpg" position="float" orientation="portrait" xlink:type="simple" id="oo_107431.jpg"/></fig><fig id="F3" position="float" orientation="portrait"><label>Figure 3.</label><caption><p>Pronotum, dorsal aspect. <bold>A</bold> <italic><tp:taxon-name><tp:taxon-name-part taxon-name-part-type="genus">Stigmatachys</tp:taxon-name-part> <tp:taxon-name-part taxon-name-part-type="species">uvea</tp:taxon-name-part></tp:taxon-name></italic> (holotype, ♀), Perú, Loreto, Campamento San Jacinto <bold>B</bold> <italic><tp:taxon-name><tp:taxon-name-part taxon-name-part-type="genus">Polyderidius</tp:taxon-name-part></tp:taxon-name></italic> sp., México, San Luis Potosí <bold>C</bold> <italic><tp:taxon-name><tp:taxon-name-part taxon-name-part-type="genus">Nothoderis</tp:taxon-name-part> <tp:taxon-name-part taxon-name-part-type="species">rufotestacea</tp:taxon-name-part></tp:taxon-name></italic>, USA, Arizona, Cochise Co. <bold>D</bold> <tp:taxon-name><tp:taxon-name-part taxon-name-part-type="genus">Meotachys</tp:taxon-name-part> (<tp:taxon-name-part taxon-name-part-type="subgenus">Hylotachys</tp:taxon-name-part>) <tp:taxon-name-part taxon-name-part-type="species">ballorum</tp:taxon-name-part></tp:taxon-name> (paratype, ♀), Brazil, Amazonas, Tapurucuara <bold>E</bold> <tp:taxon-name><tp:taxon-name-part taxon-name-part-type="genus">Elaphropus</tp:taxon-name-part> (<tp:taxon-name-part taxon-name-part-type="subgenus">Ammotachys</tp:taxon-name-part>) <tp:taxon-name-part taxon-name-part-type="species">marchantarius</tp:taxon-name-part></tp:taxon-name> (paratype, ♂), Venezuela, San Carlos de Rio Negro <bold>F</bold> <tp:taxon-name><tp:taxon-name-part taxon-name-part-type="genus">Meotachys</tp:taxon-name-part> (<tp:taxon-name-part taxon-name-part-type="subgenus">Scolistichus</tp:taxon-name-part>) <tp:taxon-name-part taxon-name-part-type="species">riparius</tp:taxon-name-part></tp:taxon-name> (paratype, ♀), Brazil, Amazonas, Rio Solimões, Ilha de Marchantaria; <bold>G</bold> <tp:taxon-name><tp:taxon-name-part taxon-name-part-type="genus">Elaphropus</tp:taxon-name-part> (<tp:taxon-name-part taxon-name-part-type="subgenus">Idiotachys</tp:taxon-name-part>) <tp:taxon-name-part taxon-name-part-type="species">acutifrons</tp:taxon-name-part></tp:taxon-name> (holotype, ♀), Brazil, Santarem <bold>H</bold> <tp:taxon-name><tp:taxon-name-part taxon-name-part-type="genus">Elaphropus</tp:taxon-name-part> (<tp:taxon-name-part taxon-name-part-type="subgenus">Nototachys</tp:taxon-name-part>) <tp:taxon-name-part taxon-name-part-type="species">occidentalis</tp:taxon-name-part></tp:taxon-name> (paratype, ♂), Perú, Madre de Dios, Pakitza <bold>I</bold> <italic><tp:taxon-name><tp:taxon-name-part taxon-name-part-type="genus">Tachyxysta</tp:taxon-name-part> <tp:taxon-name-part taxon-name-part-type="species">howdenorum</tp:taxon-name-part></tp:taxon-name></italic> (holotype, ♂), México, Chiapas, El Aguacero. Scale bars = 0.25 mm.</p></caption><graphic xmlns:xlink="http://www.w3.org/1999/xlink" xlink:href="zookeys-626-087-g003.jpg" position="float" orientation="portrait" xlink:type="simple" id="oo_107432.jpg"/></fig><fig id="F5" position="float" orientation="portrait"><label>Figure 5.</label><caption><p>Elytral apex, left dorsal oblique view. <bold>A</bold> <italic><tp:taxon-name><tp:taxon-name-part taxon-name-part-type="genus">Stigmatachys</tp:taxon-name-part> <tp:taxon-name-part taxon-name-part-type="species">uvea</tp:taxon-name-part></tp:taxon-name></italic> (holotype, ♀), Perú, Loreto, Campamento San Jacinto <bold>B</bold> <italic><tp:taxon-name><tp:taxon-name-part taxon-name-part-type="genus">Polyderidius</tp:taxon-name-part></tp:taxon-name></italic> sp., México: San Luis Potosí <bold>C</bold> <italic><tp:taxon-name><tp:taxon-name-part taxon-name-part-type="genus">Nothoderis</tp:taxon-name-part> <tp:taxon-name-part taxon-name-part-type="species">rufotestacea</tp:taxon-name-part></tp:taxon-name></italic>, USA: AZ: Cochise Co. <bold>D</bold> <tp:taxon-name><tp:taxon-name-part taxon-name-part-type="genus">Meotachys</tp:taxon-name-part> (<tp:taxon-name-part taxon-name-part-type="subgenus">Hylotachys</tp:taxon-name-part>) <tp:taxon-name-part taxon-name-part-type="species">ballorum</tp:taxon-name-part></tp:taxon-name> (paratype, ♀), Brazil, Amazonas, Tapurucuara <bold>E</bold> <tp:taxon-name><tp:taxon-name-part taxon-name-part-type="genus">Elaphropus</tp:taxon-name-part> (<tp:taxon-name-part taxon-name-part-type="subgenus">Ammotachys</tp:taxon-name-part>) <tp:taxon-name-part taxon-name-part-type="species">marchantarius</tp:taxon-name-part></tp:taxon-name> (paratype, ♂), Venezuela, San Carlos de Rio Negro <bold>F</bold> <tp:taxon-name><tp:taxon-name-part taxon-name-part-type="genus">Meotachys</tp:taxon-name-part> (<tp:taxon-name-part taxon-name-part-type="subgenus">Scolistichus</tp:taxon-name-part>) <tp:taxon-name-part taxon-name-part-type="species">riparius</tp:taxon-name-part></tp:taxon-name> (paratype, ♀), Brazil, Amazonas, Rio Solimões, Ilha de Marchantaria <bold>G</bold> <tp:taxon-name><tp:taxon-name-part taxon-name-part-type="genus">Elaphropus</tp:taxon-name-part> (<tp:taxon-name-part taxon-name-part-type="subgenus">Idiotachys</tp:taxon-name-part>) <tp:taxon-name-part taxon-name-part-type="species">acutifrons</tp:taxon-name-part></tp:taxon-name> (paratype, ♀), Brazil, Santarem <bold>H</bold> <tp:taxon-name><tp:taxon-name-part taxon-name-part-type="genus">Elaphropus</tp:taxon-name-part> (<tp:taxon-name-part taxon-name-part-type="subgenus">Nototachys</tp:taxon-name-part>) <tp:taxon-name-part taxon-name-part-type="species">occidentalis</tp:taxon-name-part></tp:taxon-name> (paratype, ♂), Perú, Madre de Dios, Pakitza <bold>I</bold> <italic><tp:taxon-name><tp:taxon-name-part taxon-name-part-type="genus">Tachyxysta</tp:taxon-name-part> <tp:taxon-name-part taxon-name-part-type="species">howdenorum</tp:taxon-name-part></tp:taxon-name></italic> (holotype, ♂), México, Chiapas, El Aguacero. Scale bars = 0.25 mm.</p></caption><graphic xmlns:xlink="http://www.w3.org/1999/xlink" xlink:href="zookeys-626-087-g005.jpg" position="float" orientation="portrait" xlink:type="simple" id="oo_107434.jpg"/></fig><fig id="F4" position="float" orientation="portrait"><label>Figure 4.</label><caption><p>Illustrations of left elytron, lateral view, showing variation in the form of the 8<sup>th</sup> elytral interneur (other interneurs not shown) among newly described taxa. <bold>A</bold> <italic><tp:taxon-name><tp:taxon-name-part taxon-name-part-type="genus">Stigmatachys</tp:taxon-name-part> <tp:taxon-name-part taxon-name-part-type="species">uvea</tp:taxon-name-part></tp:taxon-name></italic> (holotype, ♀) <bold>B</bold> <italic><tp:taxon-name><tp:taxon-name-part taxon-name-part-type="genus">Polyderidius</tp:taxon-name-part></tp:taxon-name></italic> sp. <bold>C</bold> <italic><tp:taxon-name><tp:taxon-name-part taxon-name-part-type="genus">Nothoderis</tp:taxon-name-part></tp:taxon-name></italic> sp. <bold>D</bold> <tp:taxon-name><tp:taxon-name-part taxon-name-part-type="genus">Meotachys</tp:taxon-name-part> (<tp:taxon-name-part taxon-name-part-type="subgenus">Scolistichus</tp:taxon-name-part>) <tp:taxon-name-part taxon-name-part-type="species">riparius</tp:taxon-name-part></tp:taxon-name>; <bold>E</bold> <tp:taxon-name><tp:taxon-name-part taxon-name-part-type="genus">Meotachys</tp:taxon-name-part> (<tp:taxon-name-part taxon-name-part-type="subgenus">Hylotachys</tp:taxon-name-part>) <tp:taxon-name-part taxon-name-part-type="species">ballorum</tp:taxon-name-part></tp:taxon-name>; <bold>F</bold> <tp:taxon-name><tp:taxon-name-part taxon-name-part-type="genus">Elaphropus</tp:taxon-name-part> (<tp:taxon-name-part taxon-name-part-type="subgenus">Ammotachys</tp:taxon-name-part>) <tp:taxon-name-part taxon-name-part-type="species">marchantarius</tp:taxon-name-part></tp:taxon-name> <bold>G</bold> <tp:taxon-name><tp:taxon-name-part taxon-name-part-type="genus">Elaphropus</tp:taxon-name-part> (<tp:taxon-name-part taxon-name-part-type="subgenus">Idiotachys</tp:taxon-name-part>) <tp:taxon-name-part taxon-name-part-type="species">acutifrons</tp:taxon-name-part></tp:taxon-name> <bold>H</bold> <tp:taxon-name><tp:taxon-name-part taxon-name-part-type="genus">Elaphropus</tp:taxon-name-part> (<tp:taxon-name-part taxon-name-part-type="subgenus">Nototachys</tp:taxon-name-part>) <tp:taxon-name-part taxon-name-part-type="species">occidentalis</tp:taxon-name-part></tp:taxon-name> <bold>I</bold> <italic><tp:taxon-name><tp:taxon-name-part taxon-name-part-type="genus">Tachyxysta</tp:taxon-name-part> <tp:taxon-name-part taxon-name-part-type="species">howdenorum</tp:taxon-name-part></tp:taxon-name></italic>. Scale bars = 0.25 mm.</p></caption><graphic xmlns:xlink="http://www.w3.org/1999/xlink" xlink:href="zookeys-626-087-g004.jpg" position="float" orientation="portrait" xlink:type="simple" id="oo_107433.jpg"/></fig><fig id="F1" position="float" orientation="portrait"><label>Figure 1.</label><caption><p>Basic characters for generic and subgeneric level identification of <tp:taxon-name><tp:taxon-name-part taxon-name-part-type="subtribe">Tachyina</tp:taxon-name-part></tp:taxon-name>. <bold>A–B</bold> Left elytron, lateral view, illustrating positions of elytral ombilicate setae and form of the 8<sup>th</sup> elytral interneur (other interneurs omitted) <bold>A</bold> <italic><tp:taxon-name><tp:taxon-name-part taxon-name-part-type="genus">Paratachys</tp:taxon-name-part> <tp:taxon-name-part taxon-name-part-type="species">fulvicollis</tp:taxon-name-part></tp:taxon-name></italic>; <bold>B</bold> <italic><tp:taxon-name><tp:taxon-name-part taxon-name-part-type="genus">Tachys</tp:taxon-name-part> <tp:taxon-name-part taxon-name-part-type="species">vittiger</tp:taxon-name-part></tp:taxon-name></italic> <bold>C–F</bold> Elytral apex <bold>C</bold> <italic><tp:taxon-name><tp:taxon-name-part taxon-name-part-type="genus">Paratachys</tp:taxon-name-part> <tp:taxon-name-part taxon-name-part-type="species">fulvicollis</tp:taxon-name-part></tp:taxon-name></italic> <bold>D</bold> <italic><tp:taxon-name><tp:taxon-name-part taxon-name-part-type="genus">Tachys</tp:taxon-name-part> <tp:taxon-name-part taxon-name-part-type="species">vittiger</tp:taxon-name-part></tp:taxon-name></italic>. Scale bar 0.25 mm <bold>E</bold> <tp:taxon-name><tp:taxon-name-part taxon-name-part-type="genus">Elaphropus</tp:taxon-name-part> (<tp:taxon-name-part taxon-name-part-type="subgenus">Ammotachys</tp:taxon-name-part>) <tp:taxon-name-part taxon-name-part-type="species">marchantarius</tp:taxon-name-part></tp:taxon-name> <bold>F</bold> <italic><tp:taxon-name><tp:taxon-name-part taxon-name-part-type="genus">Tachyxysta</tp:taxon-name-part> <tp:taxon-name-part taxon-name-part-type="species">howdenorum</tp:taxon-name-part></tp:taxon-name></italic> <bold>G–H</bold> Head, ventral view, illustrated to show mentum <bold>G</bold> <tp:taxon-name><tp:taxon-name-part taxon-name-part-type="genus">Meotachys</tp:taxon-name-part> (<tp:taxon-name-part taxon-name-part-type="subgenus">Scolistichus</tp:taxon-name-part>) <tp:taxon-name-part taxon-name-part-type="species">riparius</tp:taxon-name-part></tp:taxon-name> <bold>H</bold> <tp:taxon-name><tp:taxon-name-part taxon-name-part-type="genus">Elaphropus</tp:taxon-name-part> (<tp:taxon-name-part taxon-name-part-type="subgenus">Barytachys</tp:taxon-name-part>) <tp:taxon-name-part taxon-name-part-type="species">nebulosus</tp:taxon-name-part></tp:taxon-name>. Scale bars = 0.25 mm.</p></caption><graphic xmlns:xlink="http://www.w3.org/1999/xlink" xlink:href="zookeys-626-087-g001.jpg" position="float" orientation="portrait" xlink:type="simple" id="oo_107430.jpg"/></fig></tp:treatment-sec></tp:taxon-treatment>
