# Supplementary material for: Taxonomic review of New World Tachyina (Coleoptera, Carabidae): descriptions of new genera, subgenera, and species, with an updated key to the subtribe in the Americas
Source: Zookeys. 2016 Oct 20;(626):87–123. doi: 10.3897/zookeys.626.10033 (PMC5096373; doi:10.3897/zookeys.626.10033)
Supplement: XML Treatment for Meotachys (Hylotachys) ballorum [file zookeys.626.10033-treatment31.xml]

<!DOCTYPE tp:taxon-treatment
  PUBLIC "-//TaxonX//DTD Taxonomic Treatment Publishing DTD v0 20100105//EN" "tax-treatment-NSO.dtd">
<tp:taxon-treatment xmlns:tp="http://www.plazi.org/taxpub"><tp:treatment-meta><kwd-group><label>Taxon classification</label><kwd><named-content content-type="kingdom">Animalia</named-content></kwd><kwd><named-content content-type="order">Coleoptera</named-content></kwd><kwd><named-content content-type="family">Carabidae</named-content></kwd></kwd-group><mixed-citation publication-type="journal"><person-group><name><surname>Boyd</surname><given-names>Olivia F.</given-names></name><name><surname>Erwin</surname><given-names>Terry L.</given-names></name></person-group><article-title>Taxonomic review of New World <tp:taxon-name><tp:taxon-name-part taxon-name-part-type="subtribe">Tachyina</tp:taxon-name-part></tp:taxon-name> (<tp:taxon-name><tp:taxon-name-part taxon-name-part-type="order">Coleoptera</tp:taxon-name-part></tp:taxon-name>, <tp:taxon-name><tp:taxon-name-part taxon-name-part-type="family">Carabidae</tp:taxon-name-part></tp:taxon-name>): descriptions of new genera, subgenera, and species, with an updated key to the subtribe in the Americas</article-title><source>Zookeys</source><day>20</day><month>10</month><year>2016</year><volume>2016</volume><issue>626</issue><fpage>87</fpage><lpage>123</lpage><pub-id pub-id-type="doi">10.3897/zookeys.626.10033</pub-id></mixed-citation></tp:treatment-meta><tp:nomenclature><tp:taxon-name>
            <tp:taxon-name-part taxon-name-part-type="genus">Meotachys</tp:taxon-name-part>
            (<tp:taxon-name-part taxon-name-part-type="subgenus">Hylotachys</tp:taxon-name-part>)
            <tp:taxon-name-part taxon-name-part-type="species">ballorum</tp:taxon-name-part>
            <object-id xmlns:xlink="http://www.w3.org/1999/xlink" content-type="zoobank" xlink:type="simple">http://zoobank.org/5EFB9951-AD8A-49A1-90AB-8ED61241E65F</object-id>
          </tp:taxon-name><tp:taxon-status xmlns:xlink="http://www.w3.org/1999/xlink" xlink:type="simple">sp. n.</tp:taxon-status><xref ref-type="fig" rid="F2">Figs 2E</xref><xref ref-type="fig" rid="F3">, 3E</xref><xref ref-type="fig" rid="F4">, 4E</xref><xref ref-type="fig" rid="F5">, 5E</xref><xref ref-type="fig" rid="F6">, 6A</xref><xref ref-type="fig" rid="F7">, 7B</xref></tp:nomenclature><tp:treatment-sec sec-type="type material" id="SECID0EUMAK"><title>Type material.</title><p>Holotype: male (<named-content xmlns:xlink="http://www.w3.org/1999/xlink" content-type="dwc:institutional_code" xlink:type="simple">UASM</named-content>) with following label data: “BRASIL Amazonas / Rio Negro Cucui / varzea forest / Sept. 17, 1978 // BRASIL EXP. / 1978 / G.E.&amp; K.E. Ball / Collectors”. Paratypes: 5 (2 male, 3 female) in <named-content xmlns:xlink="http://www.w3.org/1999/xlink" content-type="dwc:institutional_code" xlink:type="simple">UASM</named-content>, <named-content xmlns:xlink="http://www.w3.org/1999/xlink" content-type="dwc:institutional_code" xlink:type="simple">ZSM</named-content> from the type locality [1♂, <named-content xmlns:xlink="http://www.w3.org/1999/xlink" content-type="dwc:institutional_code" xlink:type="simple">UASM</named-content>], “Brasilien / Tapurucuara am / Rio Negro/Amazonas / 7 11.1963 / C. Lindemann” [1♂, 1♀, <named-content xmlns:xlink="http://www.w3.org/1999/xlink" content-type="dwc:institutional_code" xlink:type="simple">ZSM</named-content>], “BRASIL Amazonas / Rio Demiti, ca. / <named-content xmlns:xlink="http://www.w3.org/1999/xlink" content-type="dwc:verbatimCoordinates" xlink:type="simple"><named-content content-type="geo-json" specific-use="{&#34;type&#34;:&#34;Point&#34;,&#34;coordinates&#34;:[-66.950000,0.883333]}" id="NCID0EZNAK" xlink:type="simple">0°53'N 66°57'W</named-content></named-content> / “La Laguna” / Varzea forest / Sept. 13, 1978 // BRASIL EXP. / 1978 / G.E.&amp; K.E. Ball / Collectors” [1♀, <named-content xmlns:xlink="http://www.w3.org/1999/xlink" content-type="dwc:institutional_code" xlink:type="simple">UASM</named-content>], BRASIL Amazonas / ca. 10 km. n.e. / São Gabriel da / Cachoeira, stream / margin, forest / Sept. 20, 1978 // BRASIL EXP. / 1978 / G.E.&amp; K.E. Ball / Collectors” [1♀, <named-content xmlns:xlink="http://www.w3.org/1999/xlink" content-type="dwc:institutional_code" xlink:type="simple">UASM</named-content>].</p></tp:treatment-sec><tp:treatment-sec sec-type="type locality" id="SECID0EGOAK"><title>Type locality.</title><p>Brazil: Amazonas, Rio Negro Cucui.</p><!--PageBreak--></tp:treatment-sec><tp:treatment-sec sec-type="description" id="SECID0EMOAK"><title>Description.</title><p>Head and abdomen as in description of the genus.</p><p>Size. <abbrev xmlns:xlink="http://www.w3.org/1999/xlink" xlink:title="apparent body length (labrum to elytral apex of specimen in horizontal view)" id="ABBRID0ETOAK" xlink:type="simple">ABL</abbrev> = 3.2–3.3 mm; <abbrev xmlns:xlink="http://www.w3.org/1999/xlink" xlink:title="standardized body length (labrum to posterior supraorbital seta + pronotum from base to apex at center line + base of scutellum to elytral apex)" id="ABBRID0E1OAK" xlink:type="simple">SBL</abbrev> = 3.3–3.4 mm; <abbrev xmlns:xlink="http://www.w3.org/1999/xlink" xlink:title="total width across widest point of both elytra" id="ABBRID0E5OAK" xlink:type="simple">TW</abbrev> = 1.4–1.5 mm.</p><p>Form. (Fig. <xref ref-type="fig" rid="F2">2E</xref>) Large, elongate, subdepressed.</p><p>Color. Uniformly dark brown and slightly iridescent.</p><p>Microsculpture. Pronotum and elytron with very fine, linear, transverse microsculpture; head with coarse, isodiametric microsculpture.</p><p>Prothorax. Pronotum (Fig. <xref ref-type="fig" rid="F3">3E</xref>) transversely quadrate, wider than long.</p><p>Pterothorax. Elytra broad and parallel-sided, narrowed beginning at apical third, 5–6 visible strial interneurs, first two complete (Fig. <xref ref-type="fig" rid="F2">2E</xref>); i5 originating at tip of elytral basal margin and separating basal elytral disc from humeral region; otherwise as in description of the genus.</p><p>Genitalia. Male (Fig. <xref ref-type="fig" rid="F6">6A</xref>): median lobe elongate, with slender brush-shaped internal sclerite; left and right parameres both broad and paddle-shaped apically, each with 5 long apical setae; right paramere smaller. Female: not examined.</p></tp:treatment-sec><tp:treatment-sec sec-type="distribution" id="SECID0E3PAK"><title>Distribution.</title><p>Known from Brazil, Ecuador, and Colombia.</p></tp:treatment-sec><tp:treatment-sec sec-type="Derivation of specific epithet" id="SECID0EBQAK"><title>Derivation of specific epithet.</title><p>Patronym in honor of George and Kay Ball, who collected the major part of the type series on their 1978 expedition to Brazil.</p></tp:treatment-sec><tp:treatment-sec sec-type="remarks" id="SECID0EGQAK"><title>Remarks.</title><p>The habitat of this species was mistakenly regarded as várzea. In fact the specimens were collected in igapó forest (Ball, personal communication, 2016)</p></tp:treatment-sec><tp:treatment-sec><!--Section generated to contain objects referenced in tp:taxon-treatment.--><fig id="F2" position="float" orientation="portrait"><label>Figure 2.</label><caption><p>New <tp:taxon-name><tp:taxon-name-part taxon-name-part-type="subtribe">Tachyina</tp:taxon-name-part></tp:taxon-name>. <bold>A</bold> <italic><tp:taxon-name><tp:taxon-name-part taxon-name-part-type="genus">Stigmatachys</tp:taxon-name-part> <tp:taxon-name-part taxon-name-part-type="species">uvea</tp:taxon-name-part></tp:taxon-name></italic> (holotype, ♀), Perú, Loreto, Campamento San Jacinto <bold>B</bold> <italic><tp:taxon-name><tp:taxon-name-part taxon-name-part-type="genus">Polyderidius</tp:taxon-name-part></tp:taxon-name></italic> sp., México, San Luis Potosí; <bold>C</bold> <italic><tp:taxon-name><tp:taxon-name-part taxon-name-part-type="genus">Nothoderis</tp:taxon-name-part> <tp:taxon-name-part taxon-name-part-type="species">rufotestacea</tp:taxon-name-part></tp:taxon-name></italic>, USA, Arizona, Cochise Co. <bold>D</bold> <tp:taxon-name><tp:taxon-name-part taxon-name-part-type="genus">Meotachys</tp:taxon-name-part> (<tp:taxon-name-part taxon-name-part-type="subgenus">Hylotachys</tp:taxon-name-part>) <tp:taxon-name-part taxon-name-part-type="species">ballorum</tp:taxon-name-part></tp:taxon-name> (paratype, ♀), Brazil, Amazonas, Tapurucuara <bold>E</bold> <tp:taxon-name><tp:taxon-name-part taxon-name-part-type="genus">Elaphropus</tp:taxon-name-part> (<tp:taxon-name-part taxon-name-part-type="subgenus">Ammotachys</tp:taxon-name-part>) <tp:taxon-name-part taxon-name-part-type="species">marchantarius</tp:taxon-name-part></tp:taxon-name> (paratype, ♂), Venezuela, San Carlos de Rio Negro <bold>F</bold> <tp:taxon-name><tp:taxon-name-part taxon-name-part-type="genus">Meotachys</tp:taxon-name-part> (<tp:taxon-name-part taxon-name-part-type="subgenus">Scolistichus</tp:taxon-name-part>) <tp:taxon-name-part taxon-name-part-type="species">riparius</tp:taxon-name-part></tp:taxon-name> (paratype, ♀), Brazil, Amazonas, Rio Solimões, Ilha de Marchantaria; <bold>G</bold> <tp:taxon-name><tp:taxon-name-part taxon-name-part-type="genus">Elaphropus</tp:taxon-name-part> (<tp:taxon-name-part taxon-name-part-type="subgenus">Idiotachys</tp:taxon-name-part>) <tp:taxon-name-part taxon-name-part-type="species">acutifrons</tp:taxon-name-part></tp:taxon-name> (holotype, ♀), Brazil, Santarem <bold>H</bold> <tp:taxon-name><tp:taxon-name-part taxon-name-part-type="genus">Elaphropus</tp:taxon-name-part> (<tp:taxon-name-part taxon-name-part-type="subgenus">Nototachys</tp:taxon-name-part>) <tp:taxon-name-part taxon-name-part-type="species">occidentalis</tp:taxon-name-part></tp:taxon-name> (paratype, ♂), Perú, Madre de Dios, Pakitza <bold>I</bold> <italic><tp:taxon-name><tp:taxon-name-part taxon-name-part-type="genus">Tachyxysta</tp:taxon-name-part> <tp:taxon-name-part taxon-name-part-type="species">howdenorum</tp:taxon-name-part></tp:taxon-name></italic> (holotype, ♂), México, Chiapas, El Aguacero. Scale bars = 0.5 mm.</p></caption><graphic xmlns:xlink="http://www.w3.org/1999/xlink" xlink:href="zookeys-626-087-g002.jpg" position="float" orientation="portrait" xlink:type="simple" id="oo_107431.jpg"/></fig><fig id="F3" position="float" orientation="portrait"><label>Figure 3.</label><caption><p>Pronotum, dorsal aspect. <bold>A</bold> <italic><tp:taxon-name><tp:taxon-name-part taxon-name-part-type="genus">Stigmatachys</tp:taxon-name-part> <tp:taxon-name-part taxon-name-part-type="species">uvea</tp:taxon-name-part></tp:taxon-name></italic> (holotype, ♀), Perú, Loreto, Campamento San Jacinto <bold>B</bold> <italic><tp:taxon-name><tp:taxon-name-part taxon-name-part-type="genus">Polyderidius</tp:taxon-name-part></tp:taxon-name></italic> sp., México, San Luis Potosí <bold>C</bold> <italic><tp:taxon-name><tp:taxon-name-part taxon-name-part-type="genus">Nothoderis</tp:taxon-name-part> <tp:taxon-name-part taxon-name-part-type="species">rufotestacea</tp:taxon-name-part></tp:taxon-name></italic>, USA, Arizona, Cochise Co. <bold>D</bold> <tp:taxon-name><tp:taxon-name-part taxon-name-part-type="genus">Meotachys</tp:taxon-name-part> (<tp:taxon-name-part taxon-name-part-type="subgenus">Hylotachys</tp:taxon-name-part>) <tp:taxon-name-part taxon-name-part-type="species">ballorum</tp:taxon-name-part></tp:taxon-name> (paratype, ♀), Brazil, Amazonas, Tapurucuara <bold>E</bold> <tp:taxon-name><tp:taxon-name-part taxon-name-part-type="genus">Elaphropus</tp:taxon-name-part> (<tp:taxon-name-part taxon-name-part-type="subgenus">Ammotachys</tp:taxon-name-part>) <tp:taxon-name-part taxon-name-part-type="species">marchantarius</tp:taxon-name-part></tp:taxon-name> (paratype, ♂), Venezuela, San Carlos de Rio Negro <bold>F</bold> <tp:taxon-name><tp:taxon-name-part taxon-name-part-type="genus">Meotachys</tp:taxon-name-part> (<tp:taxon-name-part taxon-name-part-type="subgenus">Scolistichus</tp:taxon-name-part>) <tp:taxon-name-part taxon-name-part-type="species">riparius</tp:taxon-name-part></tp:taxon-name> (paratype, ♀), Brazil, Amazonas, Rio Solimões, Ilha de Marchantaria; <bold>G</bold> <tp:taxon-name><tp:taxon-name-part taxon-name-part-type="genus">Elaphropus</tp:taxon-name-part> (<tp:taxon-name-part taxon-name-part-type="subgenus">Idiotachys</tp:taxon-name-part>) <tp:taxon-name-part taxon-name-part-type="species">acutifrons</tp:taxon-name-part></tp:taxon-name> (holotype, ♀), Brazil, Santarem <bold>H</bold> <tp:taxon-name><tp:taxon-name-part taxon-name-part-type="genus">Elaphropus</tp:taxon-name-part> (<tp:taxon-name-part taxon-name-part-type="subgenus">Nototachys</tp:taxon-name-part>) <tp:taxon-name-part taxon-name-part-type="species">occidentalis</tp:taxon-name-part></tp:taxon-name> (paratype, ♂), Perú, Madre de Dios, Pakitza <bold>I</bold> <italic><tp:taxon-name><tp:taxon-name-part taxon-name-part-type="genus">Tachyxysta</tp:taxon-name-part> <tp:taxon-name-part taxon-name-part-type="species">howdenorum</tp:taxon-name-part></tp:taxon-name></italic> (holotype, ♂), México, Chiapas, El Aguacero. Scale bars = 0.25 mm.</p></caption><graphic xmlns:xlink="http://www.w3.org/1999/xlink" xlink:href="zookeys-626-087-g003.jpg" position="float" orientation="portrait" xlink:type="simple" id="oo_107432.jpg"/></fig><fig id="F4" position="float" orientation="portrait"><label>Figure 4.</label><caption><p>Illustrations of left elytron, lateral view, showing variation in the form of the 8<sup>th</sup> elytral interneur (other interneurs not shown) among newly described taxa. <bold>A</bold> <italic><tp:taxon-name><tp:taxon-name-part taxon-name-part-type="genus">Stigmatachys</tp:taxon-name-part> <tp:taxon-name-part taxon-name-part-type="species">uvea</tp:taxon-name-part></tp:taxon-name></italic> (holotype, ♀) <bold>B</bold> <italic><tp:taxon-name><tp:taxon-name-part taxon-name-part-type="genus">Polyderidius</tp:taxon-name-part></tp:taxon-name></italic> sp. <bold>C</bold> <italic><tp:taxon-name><tp:taxon-name-part taxon-name-part-type="genus">Nothoderis</tp:taxon-name-part></tp:taxon-name></italic> sp. <bold>D</bold> <tp:taxon-name><tp:taxon-name-part taxon-name-part-type="genus">Meotachys</tp:taxon-name-part> (<tp:taxon-name-part taxon-name-part-type="subgenus">Scolistichus</tp:taxon-name-part>) <tp:taxon-name-part taxon-name-part-type="species">riparius</tp:taxon-name-part></tp:taxon-name>; <bold>E</bold> <tp:taxon-name><tp:taxon-name-part taxon-name-part-type="genus">Meotachys</tp:taxon-name-part> (<tp:taxon-name-part taxon-name-part-type="subgenus">Hylotachys</tp:taxon-name-part>) <tp:taxon-name-part taxon-name-part-type="species">ballorum</tp:taxon-name-part></tp:taxon-name>; <bold>F</bold> <tp:taxon-name><tp:taxon-name-part taxon-name-part-type="genus">Elaphropus</tp:taxon-name-part> (<tp:taxon-name-part taxon-name-part-type="subgenus">Ammotachys</tp:taxon-name-part>) <tp:taxon-name-part taxon-name-part-type="species">marchantarius</tp:taxon-name-part></tp:taxon-name> <bold>G</bold> <tp:taxon-name><tp:taxon-name-part taxon-name-part-type="genus">Elaphropus</tp:taxon-name-part> (<tp:taxon-name-part taxon-name-part-type="subgenus">Idiotachys</tp:taxon-name-part>) <tp:taxon-name-part taxon-name-part-type="species">acutifrons</tp:taxon-name-part></tp:taxon-name> <bold>H</bold> <tp:taxon-name><tp:taxon-name-part taxon-name-part-type="genus">Elaphropus</tp:taxon-name-part> (<tp:taxon-name-part taxon-name-part-type="subgenus">Nototachys</tp:taxon-name-part>) <tp:taxon-name-part taxon-name-part-type="species">occidentalis</tp:taxon-name-part></tp:taxon-name> <bold>I</bold> <italic><tp:taxon-name><tp:taxon-name-part taxon-name-part-type="genus">Tachyxysta</tp:taxon-name-part> <tp:taxon-name-part taxon-name-part-type="species">howdenorum</tp:taxon-name-part></tp:taxon-name></italic>. Scale bars = 0.25 mm.</p></caption><graphic xmlns:xlink="http://www.w3.org/1999/xlink" xlink:href="zookeys-626-087-g004.jpg" position="float" orientation="portrait" xlink:type="simple" id="oo_107433.jpg"/></fig><fig id="F5" position="float" orientation="portrait"><label>Figure 5.</label><caption><p>Elytral apex, left dorsal oblique view. <bold>A</bold> <italic><tp:taxon-name><tp:taxon-name-part taxon-name-part-type="genus">Stigmatachys</tp:taxon-name-part> <tp:taxon-name-part taxon-name-part-type="species">uvea</tp:taxon-name-part></tp:taxon-name></italic> (holotype, ♀), Perú, Loreto, Campamento San Jacinto <bold>B</bold> <italic><tp:taxon-name><tp:taxon-name-part taxon-name-part-type="genus">Polyderidius</tp:taxon-name-part></tp:taxon-name></italic> sp., México: San Luis Potosí <bold>C</bold> <italic><tp:taxon-name><tp:taxon-name-part taxon-name-part-type="genus">Nothoderis</tp:taxon-name-part> <tp:taxon-name-part taxon-name-part-type="species">rufotestacea</tp:taxon-name-part></tp:taxon-name></italic>, USA: AZ: Cochise Co. <bold>D</bold> <tp:taxon-name><tp:taxon-name-part taxon-name-part-type="genus">Meotachys</tp:taxon-name-part> (<tp:taxon-name-part taxon-name-part-type="subgenus">Hylotachys</tp:taxon-name-part>) <tp:taxon-name-part taxon-name-part-type="species">ballorum</tp:taxon-name-part></tp:taxon-name> (paratype, ♀), Brazil, Amazonas, Tapurucuara <bold>E</bold> <tp:taxon-name><tp:taxon-name-part taxon-name-part-type="genus">Elaphropus</tp:taxon-name-part> (<tp:taxon-name-part taxon-name-part-type="subgenus">Ammotachys</tp:taxon-name-part>) <tp:taxon-name-part taxon-name-part-type="species">marchantarius</tp:taxon-name-part></tp:taxon-name> (paratype, ♂), Venezuela, San Carlos de Rio Negro <bold>F</bold> <tp:taxon-name><tp:taxon-name-part taxon-name-part-type="genus">Meotachys</tp:taxon-name-part> (<tp:taxon-name-part taxon-name-part-type="subgenus">Scolistichus</tp:taxon-name-part>) <tp:taxon-name-part taxon-name-part-type="species">riparius</tp:taxon-name-part></tp:taxon-name> (paratype, ♀), Brazil, Amazonas, Rio Solimões, Ilha de Marchantaria <bold>G</bold> <tp:taxon-name><tp:taxon-name-part taxon-name-part-type="genus">Elaphropus</tp:taxon-name-part> (<tp:taxon-name-part taxon-name-part-type="subgenus">Idiotachys</tp:taxon-name-part>) <tp:taxon-name-part taxon-name-part-type="species">acutifrons</tp:taxon-name-part></tp:taxon-name> (paratype, ♀), Brazil, Santarem <bold>H</bold> <tp:taxon-name><tp:taxon-name-part taxon-name-part-type="genus">Elaphropus</tp:taxon-name-part> (<tp:taxon-name-part taxon-name-part-type="subgenus">Nototachys</tp:taxon-name-part>) <tp:taxon-name-part taxon-name-part-type="species">occidentalis</tp:taxon-name-part></tp:taxon-name> (paratype, ♂), Perú, Madre de Dios, Pakitza <bold>I</bold> <italic><tp:taxon-name><tp:taxon-name-part taxon-name-part-type="genus">Tachyxysta</tp:taxon-name-part> <tp:taxon-name-part taxon-name-part-type="species">howdenorum</tp:taxon-name-part></tp:taxon-name></italic> (holotype, ♂), México, Chiapas, El Aguacero. Scale bars = 0.25 mm.</p></caption><graphic xmlns:xlink="http://www.w3.org/1999/xlink" xlink:href="zookeys-626-087-g005.jpg" position="float" orientation="portrait" xlink:type="simple" id="oo_107434.jpg"/></fig><fig id="F6" position="float" orientation="portrait"><label>Figure 6.</label><caption><p>Illustrations of aedeagus, left lateral aspect, with parameres (left and right) shown below median lobe. <bold>A</bold> <tp:taxon-name><tp:taxon-name-part taxon-name-part-type="genus">Meotachys</tp:taxon-name-part> (<tp:taxon-name-part taxon-name-part-type="subgenus">Hylotachys</tp:taxon-name-part>) <tp:taxon-name-part taxon-name-part-type="species">ballorum</tp:taxon-name-part></tp:taxon-name>, DRM voucher DNA2854 <bold>B</bold> <italic><tp:taxon-name><tp:taxon-name-part taxon-name-part-type="genus">Nothoderis</tp:taxon-name-part></tp:taxon-name></italic> sp., DRM voucher DNA2870 <bold>C</bold> <italic><tp:taxon-name><tp:taxon-name-part taxon-name-part-type="genus">Nothoderis</tp:taxon-name-part></tp:taxon-name></italic> sp., DRM voucher DNA2935 <bold>D</bold> <italic><tp:taxon-name><tp:taxon-name-part taxon-name-part-type="subgenus">Polyderis</tp:taxon-name-part> <tp:taxon-name-part taxon-name-part-type="species">laeva</tp:taxon-name-part></tp:taxon-name></italic>, DRM voucher DNA2913 <bold>E</bold> <italic><tp:taxon-name><tp:taxon-name-part taxon-name-part-type="genus">Tachyxysta</tp:taxon-name-part> <tp:taxon-name-part taxon-name-part-type="species">howdenorum</tp:taxon-name-part></tp:taxon-name></italic>, DRM voucher 4881 <bold>F</bold> <italic><tp:taxon-name><tp:taxon-name-part taxon-name-part-type="genus">Nothoderis</tp:taxon-name-part> <tp:taxon-name-part taxon-name-part-type="species">rufotestacea</tp:taxon-name-part></tp:taxon-name></italic>, DRM voucher DNA0718. Scale bars = 0.1 mm.</p></caption><graphic xmlns:xlink="http://www.w3.org/1999/xlink" xlink:href="zookeys-626-087-g006.jpg" position="float" orientation="portrait" xlink:type="simple" id="oo_107435.jpg"/></fig><fig id="F7" position="float" orientation="portrait"><label>Figure 7.</label><caption><p>Mesepisternal pits of new <tp:taxon-name><tp:taxon-name-part taxon-name-part-type="subtribe">Tachyina</tp:taxon-name-part></tp:taxon-name>. <bold>A</bold> <tp:taxon-name><tp:taxon-name-part taxon-name-part-type="genus">Elaphropus</tp:taxon-name-part> (<tp:taxon-name-part taxon-name-part-type="subgenus">Nototachys</tp:taxon-name-part>) <tp:taxon-name-part taxon-name-part-type="species">occidentalis</tp:taxon-name-part></tp:taxon-name> (paratype, ♂) Perú, Loreto <bold>B</bold> <tp:taxon-name><tp:taxon-name-part taxon-name-part-type="genus">Meotachys</tp:taxon-name-part> (<tp:taxon-name-part taxon-name-part-type="subgenus">Hylotachys</tp:taxon-name-part>) <tp:taxon-name-part taxon-name-part-type="species">ballorum</tp:taxon-name-part></tp:taxon-name> (paratype, ♀), Brazil, Amazonas, Rio Demiti. Scale bars = 0.25 mm.</p></caption><graphic xmlns:xlink="http://www.w3.org/1999/xlink" xlink:href="zookeys-626-087-g007.jpg" position="float" orientation="portrait" xlink:type="simple" id="oo_107436.jpg"/></fig></tp:treatment-sec></tp:taxon-treatment>
