# Supplementary material for: Taxonomic review of New World Tachyina (Coleoptera, Carabidae): descriptions of new genera, subgenera, and species, with an updated key to the subtribe in the Americas
Source: Zookeys. 2016 Oct 20;(626):87–123. doi: 10.3897/zookeys.626.10033 (PMC5096373; doi:10.3897/zookeys.626.10033)
Supplement: XML Treatment for Meotachys (Hylotachys) rubrum [file zookeys.626.10033-treatment32.xml]

<!DOCTYPE tp:taxon-treatment
  PUBLIC "-//TaxonX//DTD Taxonomic Treatment Publishing DTD v0 20100105//EN" "tax-treatment-NSO.dtd">
<tp:taxon-treatment xmlns:tp="http://www.plazi.org/taxpub"><tp:treatment-meta><kwd-group><label>Taxon classification</label><kwd><named-content content-type="kingdom">Animalia</named-content></kwd><kwd><named-content content-type="order">Coleoptera</named-content></kwd><kwd><named-content content-type="family">Carabidae</named-content></kwd></kwd-group><mixed-citation publication-type="journal"><person-group><name><surname>Boyd</surname><given-names>Olivia F.</given-names></name><name><surname>Erwin</surname><given-names>Terry L.</given-names></name></person-group><article-title>Taxonomic review of New World <tp:taxon-name><tp:taxon-name-part taxon-name-part-type="subtribe">Tachyina</tp:taxon-name-part></tp:taxon-name> (<tp:taxon-name><tp:taxon-name-part taxon-name-part-type="order">Coleoptera</tp:taxon-name-part></tp:taxon-name>, <tp:taxon-name><tp:taxon-name-part taxon-name-part-type="family">Carabidae</tp:taxon-name-part></tp:taxon-name>): descriptions of new genera, subgenera, and species, with an updated key to the subtribe in the Americas</article-title><source>Zookeys</source><day>20</day><month>10</month><year>2016</year><volume>2016</volume><issue>626</issue><fpage>87</fpage><lpage>123</lpage><pub-id pub-id-type="doi">10.3897/zookeys.626.10033</pub-id></mixed-citation></tp:treatment-meta><tp:nomenclature><tp:taxon-name>
            <tp:taxon-name-part taxon-name-part-type="genus">Meotachys</tp:taxon-name-part>
            (<tp:taxon-name-part taxon-name-part-type="subgenus">Hylotachys</tp:taxon-name-part>)
            <tp:taxon-name-part taxon-name-part-type="species">rubrum</tp:taxon-name-part>
            <object-id xmlns:xlink="http://www.w3.org/1999/xlink" content-type="zoobank" xlink:type="simple">http://zoobank.org/C153738B-61A6-4D63-B269-FBAA9498C2E7</object-id>
          </tp:taxon-name><tp:taxon-status xmlns:xlink="http://www.w3.org/1999/xlink" xlink:type="simple">sp. n.</tp:taxon-status></tp:nomenclature><tp:treatment-sec sec-type="type material" id="SECID0ETRAK"><title>Type material.</title><p>Holotype: male (<named-content xmlns:xlink="http://www.w3.org/1999/xlink" content-type="dwc:institutional_code" xlink:type="simple">NMNH</named-content>) with following label data: “PERU: MADRE DE DIOS / Rio Manu, BIOLAT Biol. Sta. / Pakitza, 356m, 16 Oct. 1989 / <named-content xmlns:xlink="http://www.w3.org/1999/xlink" content-type="dwc:verbatimCoordinates" xlink:type="simple"><named-content content-type="geo-json" specific-use="{&#34;type&#34;:&#34;Point&#34;,&#34;coordinates&#34;:[-71.283333,-11.946389]}" id="NCID0EMSAK" xlink:type="simple">11°56°47'S 071°17°00'W</named-content></named-content> / T.L. Erwin Trocha Pacal /21”. Paratypes: 1 female, in <named-content xmlns:xlink="http://www.w3.org/1999/xlink" content-type="dwc:institutional_code" xlink:type="simple">NMNH</named-content>, from “PERU: MADRE DE DIOS / Rio Manu, BIOLAT Biol. Sta. / Pakitza, 356m, 25 June 1993 / <named-content xmlns:xlink="http://www.w3.org/1999/xlink" content-type="dwc:verbatimCoordinates" xlink:type="simple"><named-content content-type="geo-json" specific-use="{&#34;type&#34;:&#34;Point&#34;,&#34;coordinates&#34;:[-71.283333,-11.946389]}" id="NCID0EETAK" xlink:type="simple">11°56°47'S 071°17°00'W</named-content></named-content> / T.L. Erwin &amp; F. Pfuno // Treading red-colored leaf litter / at edge of lake shore in sunny / area Tr. Gallareta Lot 524’.</p></tp:treatment-sec><tp:treatment-sec sec-type="type locality" id="SECID0EJTAK"><title>Type locality.</title><p>Perú: Madre de Dios: Rio Manu, BIOLAT Biol. Sta., Pakitza, <named-content xmlns:xlink="http://www.w3.org/1999/xlink" content-type="dwc:verbatimCoordinates" xlink:type="simple"><named-content content-type="geo-json" specific-use="{&#34;type&#34;:&#34;Point&#34;,&#34;coordinates&#34;:[-71.283333,-11.946389]}" id="NCID0ESTAK" xlink:type="simple">11°56°47'S 071°17°00'W</named-content></named-content>, 356m.</p></tp:treatment-sec><tp:treatment-sec sec-type="description" id="SECID0EXTAK"><title>Description.</title><p>Head and abdomen as in description of the genus.</p><p>Size. <abbrev xmlns:xlink="http://www.w3.org/1999/xlink" xlink:title="apparent body length (labrum to elytral apex of specimen in horizontal view)" id="ABBRID0E5TAK" xlink:type="simple">ABL</abbrev> = 2.7–2.85 mm; <abbrev xmlns:xlink="http://www.w3.org/1999/xlink" xlink:title="standardized body length (labrum to posterior supraorbital seta + pronotum from base to apex at center line + base of scutellum to elytral apex)" id="ABBRID0EFUAK" xlink:type="simple">SBL</abbrev> = 2.8–2.9 mm; <abbrev xmlns:xlink="http://www.w3.org/1999/xlink" xlink:title="total width across widest point of both elytra" id="ABBRID0EJUAK" xlink:type="simple">TW</abbrev> = 1.2–1.3 mm.</p><p>Form. Head and prothorax slender, elytra rounded and convex.</p><p>Color. Uniformly rufotestaceous, shiny.</p><p>Microsculpture. Head, pronotum and elytron smooth, glabrous.</p><p>Prothorax. Pronotum subequal in length and width.</p><p>Pterothorax. Elytra somewhat round and convex, each with 2–3 visible strial interneurs, only <abbrev xmlns:xlink="http://www.w3.org/1999/xlink" xlink:title="elytral interneur 1 (closest to suture)" id="ABBRID0ETUAK" xlink:type="simple">i1</abbrev> completely impressed; i5 position without visible stria, but with gently sloping “shelf” which originates at tip of elytral basal margin and separates basal elytral disc from humeral region.</p><p>Genitalia. Not examined.</p><!--PageBreak--></tp:treatment-sec><tp:treatment-sec sec-type="distribution" id="SECID0EZUAK"><title>Distribution.</title><p>Known only from the type locality in the Madre de Dios region of southeastern Perú.</p></tp:treatment-sec><tp:treatment-sec sec-type="Derivation of specific epithet" id="SECID0E5UAK"><title>Derivation of specific epithet.</title><p>Latin <italic><tp:taxon-name><tp:taxon-name-part taxon-name-part-type="species">rubrum</tp:taxon-name-part></tp:taxon-name></italic> (=“red/crimson”), in reference to the deep red-brown color of this species.</p><p>Note: The holotype will be deposited in <abbrev xmlns:xlink="http://www.w3.org/1999/xlink" content-type="institution" xlink:title="Museo Historia Natural, San Marcos University, Lima Perú; Gerardo Lamas, Curator" id="ABBRID0EQVAK" xlink:type="simple">UNMSM</abbrev> and is currently held in trust until the completion of studies at <named-content xmlns:xlink="http://www.w3.org/1999/xlink" content-type="dwc:institutional_code" xlink:type="simple">NMNH</named-content>.</p></tp:treatment-sec></tp:taxon-treatment>
